# Supplementary material for: Diammonium 1,1′,3,3′-tetra­methyl-2,2′,4,4′,6,6′-hexa­oxoperhydro-5,5′-bipyrimidine-5,5′-diide monohydrate
Source: Acta Crystallogr Sect E Struct Rep Online. 2009 Oct 7;65(Pt 11):o2655–6. doi: 10.1107/S1600536809039968 (PMC2971361; doi:10.1107/S1600536809039968)
Supplement: Supplementary file 1 [file e-65-o2655-sup1.cif]

##############################################################################
###                                                                        ###
###        Electronic paper (Acta Crystallographica Section E)             ###
###                                                                        ###
##############################################################################
#                                                                            #
# This CIF contains the data in a paper accepted for publication in Acta     #
# Crystallographica Section E. It conforms to the requirements of Notes      #
# for Authors for Section E, and has been peer reviewed under the auspices   #
# of the IUCr Commission on Journals.                                        #
#                                                                            #
# Full details of the Crystallographic Information File format               #
# are given in the paper "The Crystallographic Information File (CIF):       #
# a New Standard Archive File for Crystallography" by S. R. Hall, F. H.      #
# Allen and I. D. Brown [Acta Cryst. (1991), A47, 655-685].                  #
#                                                                            #
# The current version of the core CIF dictionary is obtainable from          #
# ftp://ftp.iucr.org/pub/cif_core.dic. The current version number is 2.4.    #
#                                                                            #
# Software is freely available for graphical display of the structure(s) in  #
# this CIF.  For information consult the CIF home page http://www.iucr.org/  #
# cif/home.html                                                              #
#                                                                            #
# This file may be used for bona fide research purposes within the           #
# scientific community so long as proper attribution is given to the journal # 
# article from which it was obtained.                                        #
#                                                                            #
##############################################################################
                                             
data_global
_audit_creation_method     'form.cif (version 2.0)'
_journal_data_validation_number     ?
_journal_date_recd_electronic     2009-09-30
_journal_date_accepted     2009-10-01
_journal_name_full     'Acta Crystallographica, Section E'
_journal_year     2009
_journal_volume     65
_journal_issue     11
_journal_page_first     o2655
_journal_page_last     o2656
_journal_paper_category     QO
_journal_coeditor_code     TK2548
_publ_contact_author_name     'Prof. Fun, Hoong-Kun'
_publ_contact_author_address
;
      X-ray Crystallography Unit
      School of Physics
      Universiti Sains Malaysia
      11800 USM, Penang
      MALAYSIA
;
_publ_contact_author_email     hkfun@usm.my
_publ_contact_author_fax     '604 6579150'
_publ_contact_author_phone     '604 6533652'
_publ_section_title
;\
Diammonium
1,1',3,3'-tetramethyl-2,2',4,4',6,6'-hexaoxoperhydro-5,5'-bipyrimidine-5,5'-\
diide monohydrate
;
loop_
    _publ_author_name
    _publ_author_footnote
    _publ_author_address
    'Hoong-Kun Fun'
;
      Thomson Reuters ResearcherID: A-3561-2009.
;
;     X-ray Crystallography Unit
      School of Physics
      Universiti Sains Malaysia
      11800 USM, Penang
      Malaysia
;
    'Jia Hao Goh' ?
;
      X-ray Crystallography Unit
      School of Physics
      Universiti Sains Malaysia
      11800 USM, Penang
      Malaysia
;
    'B. Palakshi Reddy' ?
;
      Organic Chemistry Division
      School of Science
      VIT University
      Vellore 632 014
      India
;
    'V. Vijayakumar' ?
;
      Organic Chemistry Division
      School of Science
      VIT University
      Vellore 632 014
      India
;
    'S. Sarveswari' ?
;
      Organic Chemistry Division
      School of Science
      VIT University
      Vellore 632 014
      India
;
data_I
_audit_creation_method     SHELXL-97
_chemical_name_systematic
;
Diammonium 1,1',3,3'-tetramethyl-2,2',4,4',6,6'-hexaoxoperhydro-
5,5'-bipyrimidine-5,5'-diide monohydrate
;
_chemical_name_common     ?
_chemical_formula_moiety     '2(H4 N +), C12 H12 N4 O6 2-, H2 O'
_chemical_formula_sum     'C12 H22 N6 O7'
_chemical_formula_iupac     '2N H4 +, C12 H12 N4 O6 2-, H2 O'
_chemical_formula_weight     362.36
_chemical_melting_point     ?
_symmetry_cell_setting     Monoclinic
_symmetry_space_group_name_H-M     'P c'
_symmetry_space_group_name_Hall     'P -2yc'
loop_
    _symmetry_equiv_pos_as_xyz
    'x, y, z'
    'x, -y, z+1/2'
_cell_length_a     8.53450(10)
_cell_length_b     12.1579(2)
_cell_length_c     7.74820(10)
_cell_angle_alpha     90.00
_cell_angle_beta     100.5950(10)
_cell_angle_gamma     90.00
_cell_volume     790.259(19)
_cell_formula_units_Z     2
_cell_measurement_reflns_used     9975
_cell_measurement_theta_min     2.95
_cell_measurement_theta_max     34.63
_cell_measurement_temperature     100.00(10)
_exptl_crystal_description     'block'
_exptl_crystal_colour     'yellow'
_exptl_crystal_size_max     0.456
_exptl_crystal_size_mid     0.236
_exptl_crystal_size_min     0.20
_exptl_crystal_density_diffrn     1.523
_exptl_crystal_density_meas     ?
_exptl_crystal_density_method     'not measured'
_exptl_crystal_F_000     384
_exptl_absorpt_coefficient_mu     0.126
_exptl_absorpt_correction_type     'multi-scan'
_exptl_absorpt_process_details     '(<i>SADABS</i>; Bruker, 2005)'
_exptl_absorpt_correction_T_min     0.9449
_exptl_absorpt_correction_T_max     0.9753
_exptl_special_details
;
The crystal was placed in the cold stream of an Oxford Cyrosystems
Cobra open-flow nitrogen cryostat (Cosier & Glazer, 1986) operating
at 100.0(1)K.
;
_diffrn_ambient_temperature     100.00(10)
_diffrn_radiation_type     MoK\a
_diffrn_radiation_wavelength     0.71073
_diffrn_radiation_source     'fine-focus sealed tube'
_diffrn_radiation_monochromator     graphite
_diffrn_measurement_device_type
;
Bruker SMART APEXII CCD area-detector
;
_diffrn_measurement_method     '\f and \w'
_diffrn_detector_area_resol_mean     ?
_diffrn_reflns_number     15091
_diffrn_reflns_av_R_equivalents     0.0256
_diffrn_reflns_av_sigmaI/netI     0.0238
_diffrn_reflns_theta_min     2.43
_diffrn_reflns_theta_max     34.66
_diffrn_reflns_theta_full     34.66
_diffrn_measured_fraction_theta_max     0.996
_diffrn_measured_fraction_theta_full     0.996
_diffrn_reflns_limit_h_min     -13
_diffrn_reflns_limit_h_max     13
_diffrn_reflns_limit_k_min     -19
_diffrn_reflns_limit_k_max     19
_diffrn_reflns_limit_l_min     -12
_diffrn_reflns_limit_l_max     12
_diffrn_standards_number     0
_diffrn_standards_interval_count     .
_diffrn_standards_interval_time     .
_diffrn_standards_decay_%     ?
_refine_special_details
;
 Refinement of F^2^ against ALL reflections.  The weighted R-factor wR and
 goodness of fit S are based on F^2^, conventional R-factors R are based
 on F, with F set to zero for negative F^2^. The threshold expression of
 F^2^ > 2sigma(F^2^) is used only for calculating R-factors(gt) etc. and is
 not relevant to the choice of reflections for refinement.  R-factors based
 on F^2^ are statistically about twice as large as those based on F, and R-
 factors based on ALL data will be even larger.
;
_reflns_number_total     3387
_reflns_number_gt     3237
_reflns_threshold_expression     I>2\s(I)
_refine_ls_structure_factor_coef     Fsqd
_refine_ls_matrix_type     full
_refine_ls_R_factor_all     0.0316
_refine_ls_R_factor_gt     0.0294
_refine_ls_wR_factor_gt     0.0808
_refine_ls_wR_factor_ref     0.0830
_refine_ls_goodness_of_fit_ref     1.047
_refine_ls_restrained_S_all     1.047
_refine_ls_number_reflns     3387
_refine_ls_number_parameters     270
_refine_ls_number_restraints     2
_refine_ls_hydrogen_treatment     mixed
_refine_ls_weighting_scheme     calc
_refine_ls_weighting_details
         'calc w=1/[\s^2^(Fo^2^)+(0.0579P)^2^+0.0092P] where P=(Fo^2^+2Fc^2^)/3'
_atom_sites_solution_hydrogens     geom
_atom_sites_solution_primary     direct
_atom_sites_solution_secondary     difmap
_refine_ls_shift/su_max     0.000
_refine_ls_shift/su_mean     0.000
_refine_diff_density_max     0.409
_refine_diff_density_min     -0.224
_refine_ls_extinction_method     none
_refine_ls_extinction_coef     ?
_refine_ls_abs_structure_details     ?
loop_
    _atom_type_symbol
    _atom_type_description
    _atom_type_scat_dispersion_real
    _atom_type_scat_dispersion_imag
    _atom_type_scat_source
    'C' 'C' 0.0033 0.0000
                         'International Tables Vol C Tables 4.2.6.8 and 6.1.1.4'
    'H' 'H' 0.0000 0.0000
                         'International Tables Vol C Tables 4.2.6.8 and 6.1.1.4'
    'N' 'N' 0.0061 0.0000
                         'International Tables Vol C Tables 4.2.6.8 and 6.1.1.4'
    'O' 'O' 0.0106 0.0000
                         'International Tables Vol C Tables 4.2.6.8 and 6.1.1.4'
_computing_data_collection     'APEX2 (Bruker, 2005)'
_computing_cell_refinement     'SAINT (Bruker, 2005)'
_computing_data_reduction     'SAINT (Bruker, 2005)'
_computing_structure_solution     'SHELXTL (Sheldrick, 2008)'
_computing_structure_refinement     'SHELXTL (Sheldrick, 2008)'
_computing_molecular_graphics     'SHELXTL (Sheldrick, 2008)'
_computing_publication_material
;
SHELXTL (Sheldrick, 2008) and PLATON (Spek, 2009)
;
loop_
    _atom_site_type_symbol
    _atom_site_label
    _atom_site_fract_x
    _atom_site_fract_y
    _atom_site_fract_z
    _atom_site_U_iso_or_equiv
    _atom_site_adp_type
    _atom_site_calc_flag
    _atom_site_refinement_flags
    _atom_site_occupancy
    _atom_site_disorder_assembly
    _atom_site_disorder_group
    O O1 1.03560(11) 0.14592(7) 1.07661(12) 0.01241(15) Uani d . 1 . .
    O O2 1.29186(11) 0.47147(8) 1.22084(12) 0.01554(17) Uani d . 1 . .
    O O3 0.81723(11) 0.48152(7) 0.83916(11) 0.01375(16) Uani d . 1 . .
    O O4 0.58471(11) 0.32057(7) 0.97921(12) 0.01402(16) Uani d . 1 . .
    O O5 0.41464(11) 0.06573(8) 0.55640(12) 0.01527(17) Uani d . 1 . .
    O O6 0.94414(10) 0.14952(7) 0.66677(12) 0.01358(16) Uani d . 1 . .
    N N1 1.16599(12) 0.30914(8) 1.13935(13) 0.01118(16) Uani d . 1 . .
    N N2 1.05010(13) 0.47550(7) 1.03408(14) 0.01113(16) Uani d . 1 . .
    N N3 0.50054(11) 0.19796(8) 0.76033(12) 0.01090(16) Uani d . 1 . .
    N N4 0.67803(12) 0.11318(8) 0.60677(13) 0.01124(16) Uani d . 1 . .
    C C1 1.03474(13) 0.24831(9) 1.05040(14) 0.00980(17) Uani d . 1 . .
    C C2 1.17569(14) 0.42182(9) 1.13520(15) 0.01120(18) Uani d . 1 . .
    C C3 0.92023(13) 0.42115(9) 0.93130(15) 0.01017(17) Uani d . 1 . .
    C C4 0.91423(13) 0.30599(9) 0.93888(15) 0.00967(17) Uani d . 1 . .
    C C5 0.77985(13) 0.24525(9) 0.83177(14) 0.00979(18) Uani d . 1 . .
    C C6 0.62473(13) 0.25855(9) 0.86409(14) 0.01016(17) Uani d . 1 . .
    C C7 0.52552(13) 0.12277(9) 0.63627(15) 0.01075(18) Uani d . 1 . .
    C C8 0.80944(13) 0.17050(9) 0.70160(15) 0.01024(17) Uani d . 1 . .
    C C9 1.29964(15) 0.25137(11) 1.24737(16) 0.0154(2) Uani d . 1 . .
    H H9A 1.3982 0.2837 1.2299 0.023 Uiso calc R 1 . .
    H H9B 1.2972 0.1752 1.2142 0.023 Uiso calc R 1 . .
    H H9C 1.2912 0.2573 1.3689 0.023 Uiso calc R 1 . .
    C C10 1.04993(17) 0.59583(9) 1.03645(19) 0.0170(2) Uani d . 1 . .
    H H10A 1.1471 0.6218 1.1073 0.025 Uiso calc R 1 . .
    H H10B 0.9608 0.6216 1.0848 0.025 Uiso calc R 1 . .
    H H10C 1.0418 0.6231 0.9189 0.025 Uiso calc R 1 . .
    C C11 0.34045(15) 0.20432(11) 0.80192(18) 0.0174(2) Uani d . 1 . .
    H H11A 0.2627 0.1952 0.6964 0.026 Uiso calc R 1 . .
    H H11B 0.3261 0.2747 0.8530 0.026 Uiso calc R 1 . .
    H H11C 0.3274 0.1472 0.8837 0.026 Uiso calc R 1 . .
    C C12 0.70481(16) 0.04107(12) 0.46407(19) 0.0201(2) Uani d . 1 . .
    H H12A 0.6055 0.0087 0.4092 0.030 Uiso calc R 1 . .
    H H12B 0.7785 -0.0159 0.5103 0.030 Uiso calc R 1 . .
    H H12C 0.7480 0.0831 0.3789 0.030 Uiso calc R 1 . .
    N N5 0.08583(12) 0.04901(9) 0.41174(14) 0.01257(17) Uani d . 1 . .
    H H1N5 0.061(3) -0.020(2) 0.410(3) 0.027(6) Uiso d . 1 . .
    H H2N5 0.067(3) 0.083(2) 0.315(3) 0.029(5) Uiso d . 1 . .
    H H3N5 0.195(3) 0.0572(17) 0.456(3) 0.020(5) Uiso d . 1 . .
    H H4N5 0.035(3) 0.0832(18) 0.486(3) 0.025(5) Uiso d . 1 . .
    N N6 0.56158(13) 0.46002(9) 0.56578(14) 0.01434(18) Uani d . 1 . .
    H H1N6 0.566(3) 0.4075(16) 0.488(3) 0.016(4) Uiso d . 1 . .
    H H2N6 0.465(3) 0.4638(17) 0.604(3) 0.022(5) Uiso d . 1 . .
    H H3N6 0.568(3) 0.5221(19) 0.520(3) 0.023(5) Uiso d . 1 . .
    H H4N6 0.641(3) 0.4479(18) 0.654(3) 0.023(5) Uiso d . 1 . .
    O O1W 0.69194(13) 0.30906(8) 0.33669(14) 0.01932(18) Uani d . 1 . .
    H H1W1 0.753(3) 0.364(2) 0.346(3) 0.026(5) Uiso d . 1 . .
    H H2W1 0.667(3) 0.297(2) 0.236(4) 0.033(6) Uiso d . 1 . .
loop_
    _atom_site_aniso_label
    _atom_site_aniso_U_11
    _atom_site_aniso_U_22
    _atom_site_aniso_U_33
    _atom_site_aniso_U_12
    _atom_site_aniso_U_13
    _atom_site_aniso_U_23
    O1 0.0146(4) 0.0091(3) 0.0126(3) 0.0000(3) 0.0001(3) 0.0007(3)
    O2 0.0123(4) 0.0164(4) 0.0170(4) -0.0048(3) 0.0002(3) -0.0031(3)
    O3 0.0144(4) 0.0107(3) 0.0147(4) 0.0010(3) -0.0010(3) 0.0005(3)
    O4 0.0141(4) 0.0137(4) 0.0147(4) 0.0001(3) 0.0039(3) -0.0042(3)
    O5 0.0098(3) 0.0165(4) 0.0179(4) -0.0020(3) -0.0017(3) -0.0043(3)
    O6 0.0096(3) 0.0153(4) 0.0158(4) 0.0003(3) 0.0024(3) -0.0037(3)
    N1 0.0091(4) 0.0118(4) 0.0117(4) -0.0009(3) -0.0005(3) -0.0001(3)
    N2 0.0107(4) 0.0087(3) 0.0133(4) -0.0016(3) 0.0002(3) -0.0012(3)
    N3 0.0081(4) 0.0126(4) 0.0119(4) 0.0000(3) 0.0016(3) -0.0014(3)
    N4 0.0092(4) 0.0112(4) 0.0128(4) -0.0003(3) 0.0009(3) -0.0041(3)
    C1 0.0086(4) 0.0109(4) 0.0098(4) -0.0006(3) 0.0014(3) -0.0008(3)
    C2 0.0105(4) 0.0122(4) 0.0110(4) -0.0027(4) 0.0025(3) -0.0010(3)
    C3 0.0098(4) 0.0103(4) 0.0102(4) -0.0009(3) 0.0015(3) -0.0010(3)
    C4 0.0090(4) 0.0090(4) 0.0104(4) -0.0004(3) 0.0001(3) -0.0015(3)
    C5 0.0097(4) 0.0089(4) 0.0102(4) -0.0004(3) 0.0002(3) -0.0011(3)
    C6 0.0100(4) 0.0092(4) 0.0107(4) -0.0006(3) 0.0004(3) 0.0001(3)
    C7 0.0096(4) 0.0095(4) 0.0124(4) -0.0003(3) 0.0001(3) -0.0002(3)
    C8 0.0101(4) 0.0090(4) 0.0109(4) -0.0009(3) 0.0001(3) -0.0003(3)
    C9 0.0112(4) 0.0172(5) 0.0160(5) 0.0002(4) -0.0023(4) 0.0023(4)
    C10 0.0188(5) 0.0099(4) 0.0211(5) -0.0024(4) 0.0004(4) -0.0014(4)
    C11 0.0102(5) 0.0222(6) 0.0204(5) -0.0007(4) 0.0044(4) -0.0033(4)
    C12 0.0133(5) 0.0243(6) 0.0224(6) -0.0025(4) 0.0027(4) -0.0145(5)
    N5 0.0120(4) 0.0126(4) 0.0130(4) -0.0014(3) 0.0018(3) 0.0006(3)
    N6 0.0141(4) 0.0137(4) 0.0147(4) -0.0007(3) 0.0013(3) 0.0008(3)
    O1W 0.0220(5) 0.0170(4) 0.0176(4) -0.0044(3) 0.0001(3) -0.0003(3)
_geom_special_details
;
 All esds (except the esd in the dihedral angle between two l.s. planes)
 are estimated using the full covariance matrix.  The cell esds are taken
 into account individually in the estimation of esds in distances, angles
 and torsion angles; correlations between esds in cell parameters are only
 used when they are defined by crystal symmetry.  An approximate (isotropic)
 treatment of cell esds is used for estimating esds involving l.s. planes.
;
loop_
    _geom_bond_atom_site_label_1
    _geom_bond_atom_site_label_2
    _geom_bond_site_symmetry_2
    _geom_bond_distance
    _geom_bond_publ_flag
    O1 C1 . 1.2611(14) ?
    O2 C2 . 1.2433(14) ?
    O3 C3 . 1.2611(14) ?
    O4 C6 . 1.2620(14) ?
    O5 C7 . 1.2427(13) ?
    O6 C8 . 1.2544(14) ?
    N1 C2 . 1.3733(15) ?
    N1 C1 . 1.4117(14) ?
    N1 C9 . 1.4642(15) ?
    N2 C2 . 1.3710(15) ?
    N2 C3 . 1.4052(15) ?
    N2 C10 . 1.4631(14) ?
    N3 C7 . 1.3713(15) ?
    N3 C6 . 1.4139(14) ?
    N3 C11 . 1.4623(15) ?
    N4 C7 . 1.3672(15) ?
    N4 C8 . 1.4072(14) ?
    N4 C12 . 1.4616(16) ?
    C1 C4 . 1.4033(15) ?
    C3 C4 . 1.4028(15) ?
    C4 C5 . 1.4830(15) ?
    C5 C6 . 1.4013(15) ?
    C5 C8 . 1.4143(15) ?
    C9 H9A . 0.9600 ?
    C9 H9B . 0.9600 ?
    C9 H9C . 0.9600 ?
    C10 H10A . 0.9600 ?
    C10 H10B . 0.9600 ?
    C10 H10C . 0.9600 ?
    C11 H11A . 0.9600 ?
    C11 H11B . 0.9600 ?
    C11 H11C . 0.9600 ?
    C12 H12A . 0.9600 ?
    C12 H12B . 0.9600 ?
    C12 H12C . 0.9600 ?
    N5 H1N5 . 0.86(2) ?
    N5 H2N5 . 0.85(3) ?
    N5 H3N5 . 0.94(2) ?
    N5 H4N5 . 0.89(2) ?
    N6 H1N6 . 0.88(2) ?
    N6 H2N6 . 0.93(2) ?
    N6 H3N6 . 0.84(2) ?
    N6 H4N6 . 0.88(2) ?
    O1W H1W1 . 0.84(3) ?
    O1W H2W1 . 0.79(3) ?
loop_
    _geom_angle_atom_site_label_1
    _geom_angle_atom_site_label_2
    _geom_angle_atom_site_label_3
    _geom_angle_site_symmetry_1
    _geom_angle_site_symmetry_3
    _geom_angle
    _geom_angle_publ_flag
    C2 N1 C1 . . 123.86(10) ?
    C2 N1 C9 . . 116.61(10) ?
    C1 N1 C9 . . 119.51(10) ?
    C2 N2 C3 . . 123.53(9) ?
    C2 N2 C10 . . 118.11(10) ?
    C3 N2 C10 . . 118.34(10) ?
    C7 N3 C6 . . 123.30(9) ?
    C7 N3 C11 . . 117.50(10) ?
    C6 N3 C11 . . 118.70(9) ?
    C7 N4 C8 . . 124.21(9) ?
    C7 N4 C12 . . 117.63(10) ?
    C8 N4 C12 . . 118.14(10) ?
    O1 C1 C4 . . 125.05(10) ?
    O1 C1 N1 . . 117.25(10) ?
    C4 C1 N1 . . 117.69(9) ?
    O2 C2 N2 . . 122.47(10) ?
    O2 C2 N1 . . 121.16(11) ?
    N2 C2 N1 . . 116.36(10) ?
    O3 C3 C4 . . 125.29(10) ?
    O3 C3 N2 . . 116.25(10) ?
    C4 C3 N2 . . 118.46(10) ?
    C3 C4 C1 . . 119.76(10) ?
    C3 C4 C5 . . 120.26(9) ?
    C1 C4 C5 . . 119.97(9) ?
    C6 C5 C8 . . 120.00(9) ?
    C6 C5 C4 . . 120.09(9) ?
    C8 C5 C4 . . 119.86(10) ?
    O4 C6 C5 . . 125.63(10) ?
    O4 C6 N3 . . 116.18(10) ?
    C5 C6 N3 . . 118.19(9) ?
    O5 C7 N4 . . 122.03(11) ?
    O5 C7 N3 . . 121.25(10) ?
    N4 C7 N3 . . 116.71(10) ?
    O6 C8 N4 . . 117.44(10) ?
    O6 C8 C5 . . 125.09(10) ?
    N4 C8 C5 . . 117.44(10) ?
    N1 C9 H9A . . 109.5 ?
    N1 C9 H9B . . 109.5 ?
    H9A C9 H9B . . 109.5 ?
    N1 C9 H9C . . 109.5 ?
    H9A C9 H9C . . 109.5 ?
    H9B C9 H9C . . 109.5 ?
    N2 C10 H10A . . 109.5 ?
    N2 C10 H10B . . 109.5 ?
    H10A C10 H10B . . 109.5 ?
    N2 C10 H10C . . 109.5 ?
    H10A C10 H10C . . 109.5 ?
    H10B C10 H10C . . 109.5 ?
    N3 C11 H11A . . 109.5 ?
    N3 C11 H11B . . 109.5 ?
    H11A C11 H11B . . 109.5 ?
    N3 C11 H11C . . 109.5 ?
    H11A C11 H11C . . 109.5 ?
    H11B C11 H11C . . 109.5 ?
    N4 C12 H12A . . 109.5 ?
    N4 C12 H12B . . 109.5 ?
    H12A C12 H12B . . 109.5 ?
    N4 C12 H12C . . 109.5 ?
    H12A C12 H12C . . 109.5 ?
    H12B C12 H12C . . 109.5 ?
    H1N5 N5 H2N5 . . 117(2) ?
    H1N5 N5 H3N5 . . 109.6(19) ?
    H2N5 N5 H3N5 . . 107(2) ?
    H1N5 N5 H4N5 . . 108(2) ?
    H2N5 N5 H4N5 . . 108(2) ?
    H3N5 N5 H4N5 . . 107(2) ?
    H1N6 N6 H2N6 . . 113.9(19) ?
    H1N6 N6 H3N6 . . 110.3(19) ?
    H2N6 N6 H3N6 . . 103(2) ?
    H1N6 N6 H4N6 . . 106.3(19) ?
    H2N6 N6 H4N6 . . 111(2) ?
    H3N6 N6 H4N6 . . 112(2) ?
    H1W1 O1W H2W1 . . 106(3) ?
loop_
    _geom_torsion_atom_site_label_1
    _geom_torsion_atom_site_label_2
    _geom_torsion_atom_site_label_3
    _geom_torsion_atom_site_label_4
    _geom_torsion_site_symmetry_1
    _geom_torsion_site_symmetry_2
    _geom_torsion_site_symmetry_3
    _geom_torsion_site_symmetry_4
    _geom_torsion
    _geom_torsion_publ_flag
    C2 N1 C1 O1 . . . . -174.49(10) ?
    C9 N1 C1 O1 . . . . 3.76(15) ?
    C2 N1 C1 C4 . . . . 5.98(15) ?
    C9 N1 C1 C4 . . . . -175.76(10) ?
    C3 N2 C2 O2 . . . . 177.67(11) ?
    C10 N2 C2 O2 . . . . -3.67(17) ?
    C3 N2 C2 N1 . . . . -3.18(16) ?
    C10 N2 C2 N1 . . . . 175.47(10) ?
    C1 N1 C2 O2 . . . . 177.56(10) ?
    C9 N1 C2 O2 . . . . -0.74(16) ?
    C1 N1 C2 N2 . . . . -1.60(16) ?
    C9 N1 C2 N2 . . . . -179.90(10) ?
    C2 N2 C3 O3 . . . . -176.92(10) ?
    C10 N2 C3 O3 . . . . 4.43(16) ?
    C2 N2 C3 C4 . . . . 3.31(17) ?
    C10 N2 C3 C4 . . . . -175.34(10) ?
    O3 C3 C4 C1 . . . . -178.39(11) ?
    N2 C3 C4 C1 . . . . 1.36(16) ?
    O3 C3 C4 C5 . . . . 0.63(18) ?
    N2 C3 C4 C5 . . . . -179.62(9) ?
    O1 C1 C4 C3 . . . . 174.85(11) ?
    N1 C1 C4 C3 . . . . -5.66(15) ?
    O1 C1 C4 C5 . . . . -4.17(17) ?
    N1 C1 C4 C5 . . . . 175.32(9) ?
    C3 C4 C5 C6 . . . . -64.86(14) ?
    C1 C4 C5 C6 . . . . 114.15(12) ?
    C3 C4 C5 C8 . . . . 117.68(12) ?
    C1 C4 C5 C8 . . . . -63.31(14) ?
    C8 C5 C6 O4 . . . . 178.22(11) ?
    C4 C5 C6 O4 . . . . 0.76(17) ?
    C8 C5 C6 N3 . . . . -1.73(15) ?
    C4 C5 C6 N3 . . . . -179.19(9) ?
    C7 N3 C6 O4 . . . . -176.44(10) ?
    C11 N3 C6 O4 . . . . -4.80(15) ?
    C7 N3 C6 C5 . . . . 3.52(15) ?
    C11 N3 C6 C5 . . . . 175.16(10) ?
    C8 N4 C7 O5 . . . . -175.66(11) ?
    C12 N4 C7 O5 . . . . 6.19(17) ?
    C8 N4 C7 N3 . . . . 3.66(16) ?
    C12 N4 C7 N3 . . . . -174.49(11) ?
    C6 N3 C7 O5 . . . . 174.96(10) ?
    C11 N3 C7 O5 . . . . 3.22(16) ?
    C6 N3 C7 N4 . . . . -4.37(15) ?
    C11 N3 C7 N4 . . . . -176.11(10) ?
    C7 N4 C8 O6 . . . . 176.38(10) ?
    C12 N4 C8 O6 . . . . -5.48(16) ?
    C7 N4 C8 C5 . . . . -2.08(16) ?
    C12 N4 C8 C5 . . . . 176.06(11) ?
    C6 C5 C8 O6 . . . . -177.28(11) ?
    C4 C5 C8 O6 . . . . 0.18(17) ?
    C6 C5 C8 N4 . . . . 1.05(15) ?
    C4 C5 C8 N4 . . . . 178.51(10) ?
loop_
    _geom_hbond_atom_site_label_D
    _geom_hbond_atom_site_label_H
    _geom_hbond_atom_site_label_A
    _geom_hbond_site_symmetry_A
    _geom_hbond_distance_DH
    _geom_hbond_distance_HA
    _geom_hbond_distance_DA
    _geom_hbond_angle_DHA
    _geom_hbond_publ_flag
    N5 H1N5 O1 2_454 0.87(2) 2.04(2) 2.7629(14) 141(2) yes
    N5 H1N5 O6 2_454 0.87(2) 2.52(2) 3.1697(14) 132.9(19) yes
    N5 H2N5 O1 1_454 0.85(2) 1.97(2) 2.8116(14) 173(2) yes
    N5 H3N5 O5 . 0.94(3) 1.90(3) 2.8312(14) 176.1(19) yes
    N5 H4N5 O6 1_455 0.89(2) 1.90(2) 2.7819(14) 173(2) yes
    N6 H1N6 O1W . 0.88(2) 2.10(2) 2.9126(15) 152(2) yes
    N6 H2N6 O2 2_464 0.93(3) 2.03(2) 2.9074(15) 157.8(19) yes
    N6 H3N6 O4 2_564 0.84(2) 1.95(2) 2.7665(14) 164(2) yes
    N6 H4N6 O3 . 0.88(2) 1.92(2) 2.7597(14) 158(2) yes
    O1W H1W1 O3 2_564 0.84(3) 1.96(2) 2.7602(13) 158(2) yes
    O1W H2W1 O4 1_554 0.78(3) 2.01(3) 2.7563(14) 161(3) yes
    C9 H9A O1W 1_656 0.9600 2.5100 3.3658(17) 148.00 yes
    C10 H10C Cg1 2_564 0.9600 2.96 3.8822(15) 162 yes
