# Supplementary material for: Diammonium 1,1′,3,3′-tetra­methyl-2,2′,4,4′,6,6′-hexa­oxoperhydro-5,5′-bipyrimidine-5,5′-diide monohydrate
Source: Acta Crystallogr Sect E Struct Rep Online. 2009 Oct 7;65(Pt 11):o2655–6. doi: 10.1107/S1600536809039968 (PMC2971361; doi:10.1107/S1600536809039968)
Supplement: Supplementary file 2 [file e-65-o2655-Isup2.hkl]

# 
# h,k,l, Fc-squared, Fo-squared, sigma(Fo-squared) and status flag 
# 
data_I
_shelx_title ' pr55am in Pc (100K)' 
_shelx_refln_list_code          4 
_shelx_F_calc_maximum       88.00 
_exptl_crystal_F_000       384.00 
_reflns_d_resolution_high  0.6249 
 
loop_ 
 _symmetry_equiv_pos_as_xyz 
 'x, y, z' 
 'x, -y, z+1/2' 
 
_cell_length_a     8.5345 
_cell_length_b    12.1579 
_cell_length_c     7.7482 
_cell_angle_alpha  90.000 
_cell_angle_beta  100.595 
_cell_angle_gamma  90.000 
 
_shelx_F_squared_multiplier     1.000 
 
loop_ 
 _refln_index_h 
 _refln_index_k 
 _refln_index_l 
 _refln_F_squared_calc 
 _refln_F_squared_meas 
 _refln_F_squared_sigma 
 _refln_observed_status 
   1   0   0      835.15      871.36     39.83 o 
   2   0   0     1397.55     1312.29     21.46 o 
   3   0   0      993.72     1047.78     17.24 o 
   4   0   0      969.79     1005.25     14.27 o 
   5   0   0       67.07       74.19      1.74 o 
   6   0   0       48.96       47.31      1.64 o 
   7   0   0       84.84       87.00      2.27 o 
   8   0   0     1913.57     1900.32     36.29 o 
   9   0   0      481.26      492.84     13.43 o 
  10   0   0       71.39       74.76      4.65 o 
  11   0   0       44.54       48.76      3.94 o 
  12   0   0       24.55       27.35      3.28 o 
  13   0   0       10.64        9.68      2.43 o 
   1   1   0      374.71      401.83      2.95 o 
   2   1   0      168.46      212.10      1.92 o 
   3   1   0     1893.75     2000.95     18.89 o 
   4   1   0      684.40      734.76      6.49 o 
   5   1   0       92.21       98.69      1.16 o 
   6   1   0       16.10       16.15      0.64 o 
   7   1   0      307.81      290.03      3.90 o 
   8   1   0      144.48      142.30      3.11 o 
   9   1   0      102.96       96.89      2.59 o 
  10   1   0       50.25       47.44      2.58 o 
  11   1   0       94.17       92.30      3.93 o 
  12   1   0       60.31       58.67      3.24 o 
  13   1   0       27.91       24.87      2.38 o 
   0   2   0       86.55       98.40      1.19 o 
   1   2   0      362.71      359.08      2.70 o 
   2   2   0      104.18       72.44      0.74 o 
   3   2   0      579.79      600.79      4.72 o 
   4   2   0      112.20      123.36      1.04 o 
   5   2   0      197.01      221.05      2.20 o 
   6   2   0      295.77      299.43      3.12 o 
   7   2   0      320.39      305.09      4.38 o 
   8   2   0      153.25      141.94      3.11 o 
   9   2   0       55.42       59.51      1.97 o 
  10   2   0        8.23        8.38      1.51 o 
  11   2   0       55.40       61.29      3.15 o 
  12   2   0       35.81       37.03      2.90 o 
  13   2   0        8.07        9.15      1.84 o 
   0   3   0     1535.30     1530.09     15.34 o 
   1   3   0      109.93      148.27      1.24 o 
   2   3   0     1853.30     1849.49     12.34 o 
   3   3   0       58.36       53.47      0.61 o 
   4   3   0     2456.59     2693.38     18.81 o 
   5   3   0       56.05       68.13      0.82 o 
   6   3   0      369.93      351.23      4.10 o 
   7   3   0      227.29      214.63      3.39 o 
   8   3   0      102.63       95.26      2.43 o 
   9   3   0       28.05       26.92      1.55 o 
  10   3   0      108.82      104.70      4.00 o 
  11   3   0       33.75       33.30      3.44 o 
  12   3   0       53.88       57.52      3.23 o 
  13   3   0       99.26      101.76      4.60 o 
   0   4   0      626.38      639.94      6.73 o 
   1   4   0      304.94      307.54      2.34 o 
   2   4   0     1067.42     1189.93      8.56 o 
   3   4   0       22.02       30.92      0.46 o 
   4   4   0     1071.25     1176.48      8.25 o 
   5   4   0       76.28       87.10      1.03 o 
   6   4   0      166.90      159.87      2.16 o 
   7   4   0       98.08       84.77      2.07 o 
   8   4   0        1.77        1.54      0.56 o 
   9   4   0        6.86        6.27      0.91 o 
  10   4   0       38.14       36.87      2.30 o 
  11   4   0       12.65       10.80      1.55 o 
  12   4   0       71.91       73.19      3.65 o 
  13   4   0        5.79        4.34      1.35 o 
   0   5   0     1479.28     1566.15     15.88 o 
   1   5   0      540.64      533.38      3.69 o 
   2   5   0      383.01      391.68      2.91 o 
   3   5   0      122.02      131.21      1.31 o 
   4   5   0      101.44      115.43      1.18 o 
   5   5   0       41.53       43.12      0.68 o 
   6   5   0       18.96       18.23      0.74 o 
   7   5   0      294.82      293.54      4.86 o 
   8   5   0      177.00      155.39      3.91 o 
   9   5   0        4.60        3.75      0.92 o 
  10   5   0       14.76       17.24      1.68 o 
  11   5   0        3.05        2.94      0.95 o 
  12   5   0        0.02        0.51      0.84 o 
   0   6   0       73.64       84.88      1.29 o 
   1   6   0      303.44      310.78      2.34 o 
   2   6   0        7.50        8.46      0.28 o 
   3   6   0      214.60      240.84      2.13 o 
   4   6   0      119.22      124.70      1.43 o 
   5   6   0       22.81       20.54      0.53 o 
   6   6   0       43.63       43.92      1.09 o 
   7   6   0       83.34       79.29      1.80 o 
   8   6   0      136.86      125.77      4.20 o 
   9   6   0      186.19      178.15      5.38 o 
  10   6   0        0.65        1.14      0.73 o 
  11   6   0        1.10        1.03      1.04 o 
  12   6   0       15.11       14.77      2.71 o 
   0   7   0      207.74      214.95      2.94 o 
   1   7   0      581.10      599.14      5.06 o 
   2   7   0      258.02      259.53      2.41 o 
   3   7   0      495.29      488.93      4.31 o 
   4   7   0      270.45      265.19      2.58 o 
   5   7   0      103.76      105.38      1.48 o 
   6   7   0       16.87       17.91      0.70 o 
   7   7   0       59.94       60.15      2.64 o 
   8   7   0      131.66      115.92      3.91 o 
   9   7   0       69.19       63.50      3.08 o 
  10   7   0       26.03       28.90      2.11 o 
  11   7   0       23.08       21.02      2.01 o 
  12   7   0       28.14       30.95      3.00 o 
   0   8   0      182.71      192.03      2.55 o 
   1   8   0      171.29      180.31      1.83 o 
   2   8   0        9.26        9.77      0.42 o 
   3   8   0      190.67      195.36      2.11 o 
   4   8   0      706.74      683.51      5.72 o 
   5   8   0      192.83      191.03      2.47 o 
   6   8   0       89.05       88.07      2.04 o 
   7   8   0       22.80       22.86      1.25 o 
   8   8   0      107.73      108.07      4.82 o 
   9   8   0       27.06       27.79      2.35 o 
  10   8   0       86.14       83.25      4.49 o 
  11   8   0       48.86       43.98      3.28 o 
  12   8   0      320.62      334.74     11.99 o 
   0   9   0       52.55       56.32      1.38 o 
   1   9   0      412.64      423.86      4.48 o 
   2   9   0      127.73      119.38      1.56 o 
   3   9   0      276.81      278.55      2.92 o 
   4   9   0        8.96        8.57      0.54 o 
   5   9   0      187.89      183.50      2.67 o 
   6   9   0       70.14       67.93      1.65 o 
   7   9   0       18.29       19.75      2.42 o 
   8   9   0       12.42       12.48      1.63 o 
   9   9   0       81.95       81.53      4.23 o 
  10   9   0       58.07       63.85      3.83 o 
  11   9   0       13.85       13.81      2.00 o 
   0  10   0       53.43       61.94      1.55 o 
   1  10   0       62.68       64.99      1.19 o 
   2  10   0       36.67       36.15      0.87 o 
   3  10   0      122.10      118.16      1.72 o 
   4  10   0      184.02      175.55      2.49 o 
   5  10   0       84.70       77.46      1.69 o 
   6  10   0      216.43      223.90      4.36 o 
   7  10   0       12.69       14.20      1.07 o 
   8  10   0        8.83        8.11      0.89 o 
   9  10   0       53.07       56.23      2.65 o 
  10  10   0       11.14       12.81      1.84 o 
  11  10   0       26.45       25.59      2.53 o 
   0  11   0      540.54      468.08      8.15 o 
   1  11   0      239.40      208.47      2.71 o 
   2  11   0      112.80      108.17      1.89 o 
   3  11   0       25.22       25.64      0.79 o 
   4  11   0       65.38       57.83      1.42 o 
   5  11   0       16.58       16.51      1.03 o 
   6  11   0       93.14       91.48      2.97 o 
   7  11   0       16.78       17.31      1.22 o 
   8  11   0       93.84       95.30      2.74 o 
   9  11   0       58.39       59.15      3.64 o 
  10  11   0        0.46        0.84      0.73 o 
  11  11   0        7.95        5.78      1.17 o 
   0  12   0        1.86        2.04      0.66 o 
   1  12   0      151.96      133.74      2.79 o 
   2  12   0       45.94       52.94      1.48 o 
   3  12   0        1.51        1.45      0.49 o 
   4  12   0       11.29        8.94      0.89 o 
   5  12   0      334.52      316.74      6.16 o 
   6  12   0      121.30      112.57      3.07 o 
   7  12   0       89.88       85.39      5.02 o 
   8  12   0       45.72       47.55      1.98 o 
   9  12   0       32.57       35.11      2.16 o 
  10  12   0        5.90        6.16      1.17 o 
   0  13   0       43.63       44.61      5.50 o 
   1  13   0       55.52       60.24      3.17 o 
   2  13   0       21.42       20.45      1.19 o 
   3  13   0       17.72       17.98      1.14 o 
   4  13   0       13.04       14.02      1.45 o 
   5  13   0       70.48       66.52      2.22 o 
   6  13   0       65.84       61.34      2.23 o 
   7  13   0       71.62       76.95      2.58 o 
   8  13   0       81.77       82.70      2.66 o 
   9  13   0       25.74       24.85      1.90 o 
   0  14   0      244.65      245.71      9.94 o 
   1  14   0      106.89      121.12      3.92 o 
   2  14   0      201.54      207.58      5.29 o 
   3  14   0       14.84       14.78      1.41 o 
   4  14   0      212.54      218.01      7.15 o 
   5  14   0       22.71       23.11      2.67 o 
   6  14   0        2.90        2.42      0.80 o 
   7  14   0       14.96       16.38      1.30 o 
   8  14   0       32.79       34.66      3.57 o 
   9  14   0       13.04       14.12      2.29 o 
   0  15   0       49.71       48.10      3.96 o 
   1  15   0      166.36      166.40      5.64 o 
   2  15   0      143.46      150.96      4.65 o 
   3  15   0       23.36       27.36      2.09 o 
   4  15   0      169.89      177.26      4.52 o 
   5  15   0       24.65       24.25      1.62 o 
   6  15   0        7.52        7.25      1.33 o 
   7  15   0        7.15        7.61      1.31 o 
   8  15   0        7.34        7.93      1.85 o 
   0  16   0       68.01       70.98      5.10 o 
   1  16   0       80.59       76.79      3.76 o 
   2  16   0       10.05       10.81      1.35 o 
   3  16   0       17.39       16.73      1.87 o 
   4  16   0       44.55       42.69      2.63 o 
   5  16   0        9.42        8.81      2.07 o 
   6  16   0        7.05        4.97      1.06 o 
   7  16   0        0.15        0.40      0.79 o 
   0  17   0       49.39       41.89      4.11 o 
   1  17   0        8.69        8.15      1.60 o 
   2  17   0       15.87       17.04      2.73 o 
   3  17   0       49.50       53.85      5.87 o 
   4  17   0       11.55        9.56      3.49 o 
   5  17   0       15.98       12.26      1.98 o 
   6  17   0        6.05        5.15      1.28 o 
   0  18   0      290.30      295.25     12.72 o 
   1  18   0       57.54       59.65      5.54 o 
   2  18   0        3.57        5.72      1.22 o 
   3  18   0       15.52       16.38      3.20 o 
   4  18   0       15.18       16.73      1.97 o 
   5  18   0        7.37        6.45      1.96 o 
   0  19   0      230.28      232.00     11.27 o 
   1  19   0       12.92       12.16      2.07 o 
   2  19   0       14.22       15.59      1.82 o 
 -13   1   1       12.40       13.11      1.96 o 
 -12   1   1       14.35       12.77      1.82 o 
 -11   1   1       39.64       45.48      2.76 o 
 -10   1   1       68.07       74.46      3.34 o 
  -9   1   1      170.22      159.37      3.98 o 
  -8   1   1      184.77      166.96      2.97 o 
  -7   1   1       34.95       37.00      0.93 o 
  -6   1   1       94.68       93.44      1.48 o 
  -5   1   1      777.94      789.13      6.98 o 
  -4   1   1      500.70      559.37      4.80 o 
  -3   1   1     1343.28     1354.51     10.75 o 
  -2   1   1     2606.31     2619.53     22.56 o 
  -1   1   1     3855.80     3765.04     28.05 o 
   0   1   1     1499.51     1571.09     13.17 o 
   1   1   1     1165.34     1130.88     18.47 o 
   2   1   1      589.08      566.64      4.79 o 
   3   1   1      196.56      213.53      1.90 o 
   4   1   1      236.08      211.26      1.78 o 
   5   1   1       85.99       87.18      0.98 o 
   6   1   1      174.66      166.15      2.32 o 
   7   1   1     2206.86     2161.94     31.00 o 
   8   1   1        0.80        0.64      0.35 o 
   9   1   1       34.79       33.22      1.95 o 
  10   1   1       40.95       40.76      2.37 o 
  11   1   1       25.33       26.80      2.15 o 
  12   1   1       18.44       17.59      1.94 o 
  13   1   1       28.98       24.42      2.35 o 
 -13   2   1       23.47       21.17      2.33 o 
 -12   2   1      189.68      193.37      6.52 o 
 -11   2   1        5.81        5.55      1.64 o 
 -10   2   1       34.99       37.37      4.60 o 
  -9   2   1       50.09       52.93      1.87 o 
  -8   2   1      100.95       93.44      2.20 o 
  -7   2   1      133.20      129.38      2.37 o 
  -6   2   1      728.50      757.71      7.08 o 
  -5   2   1      236.44      267.26      2.55 o 
  -4   2   1     2307.34     2488.97     20.06 o 
  -3   2   1      453.93      496.51      3.86 o 
  -2   2   1      195.43      174.69      1.41 o 
  -1   2   1      192.06      195.22      1.52 o 
   0   2   1     4857.31     4802.50     31.73 o 
   1   2   1     1182.14     1302.68     11.39 o 
   2   2   1      350.99      376.50      3.70 o 
   3   2   1      433.86      463.85      3.90 o 
   4   2   1      349.91      411.56      3.26 o 
   5   2   1      406.81      418.92      3.47 o 
   6   2   1      102.17      103.81      1.60 o 
   7   2   1      137.59      136.98      3.55 o 
   8   2   1      155.37      151.88      4.90 o 
   9   2   1       40.45       42.04      2.22 o 
  10   2   1       89.13       91.53      3.65 o 
  11   2   1       83.84       82.83      3.64 o 
  12   2   1       49.37       46.13      2.85 o 
  13   2   1       11.57       11.38      2.05 o 
 -13   3   1       25.63       24.34      2.65 o 
 -12   3   1        9.54        8.29      1.58 o 
 -11   3   1        1.06        1.48      1.00 o 
 -10   3   1       16.42       17.56      1.72 o 
  -9   3   1       27.06       23.63      1.30 o 
  -8   3   1      152.84      128.93      3.00 o 
  -7   3   1      276.32      254.14      3.83 o 
  -6   3   1       34.91       39.55      0.86 o 
  -5   3   1       83.86       88.07      1.02 o 
  -4   3   1      331.79      344.39      3.21 o 
  -3   3   1       95.47       97.58      0.98 o 
  -2   3   1      342.01      308.33      2.43 o 
  -1   3   1      732.79      750.27      5.34 o 
   0   3   1     3980.34     3856.08     26.95 o 
   1   3   1      283.35      304.94      2.16 o 
   2   3   1     1186.59     1190.98      8.56 o 
   3   3   1      714.88      742.17      5.27 o 
   4   3   1       69.88       73.07      1.03 o 
   5   3   1        7.18        8.04      0.30 o 
   6   3   1      203.52      193.54      2.54 o 
   7   3   1      175.53      164.71      2.98 o 
   8   3   1       82.81       82.45      2.53 o 
   9   3   1        6.84        5.39      0.98 o 
  10   3   1        8.12        8.03      1.24 o 
  11   3   1      127.33      132.06      4.77 o 
  12   3   1        2.31        0.70      0.80 o 
  13   3   1       33.26       34.16      2.68 o 
 -13   4   1        7.71        6.68      1.60 o 
 -12   4   1       68.50       68.66      3.64 o 
 -11   4   1       33.75       34.58      2.46 o 
 -10   4   1       36.19       35.49      2.28 o 
  -9   4   1      139.42      126.85      3.59 o 
  -8   4   1       22.23       19.42      1.32 o 
  -7   4   1      332.55      335.05      4.63 o 
  -6   4   1      364.75      352.90      4.15 o 
  -5   4   1       93.52       96.68      1.23 o 
  -4   4   1      148.69      134.04      1.61 o 
  -3   4   1      936.81      955.55      7.01 o 
  -2   4   1      258.09      273.36      2.12 o 
  -1   4   1     1251.00     1222.72      8.34 o 
   0   4   1     2111.04     2106.01     13.65 o 
   1   4   1      217.73      243.08      1.78 o 
   2   4   1      117.11      113.39      1.12 o 
   3   4   1     2815.86     3121.95     21.94 o 
   4   4   1      191.52      188.44      2.03 o 
   5   4   1      802.69      813.27      7.01 o 
   6   4   1       21.31       22.11      0.90 o 
   7   4   1      124.44      118.29      2.40 o 
   8   4   1      154.68      151.87      5.72 o 
   9   4   1       43.81       43.47      2.31 o 
  10   4   1       43.97       42.30      2.39 o 
  11   4   1       57.68       54.98      2.93 o 
  12   4   1        0.18        0.41      0.77 o 
 -13   5   1       13.48       12.73      2.60 o 
 -12   5   1       46.90       51.15      3.15 o 
 -11   5   1       12.94       11.64      1.62 o 
 -10   5   1       35.66       31.56      2.20 o 
  -9   5   1      160.97      150.37      4.02 o 
  -8   5   1      252.37      222.39      5.09 o 
  -7   5   1      347.32      331.92      5.81 o 
  -6   5   1      170.40      161.22      2.32 o 
  -5   5   1      385.15      391.93      3.58 o 
  -4   5   1      179.62      183.99      2.51 o 
  -3   5   1      420.76      415.16      3.06 o 
  -2   5   1      385.35      398.06      2.82 o 
  -1   5   1     2134.27     2229.95     14.98 o 
   0   5   1      215.74      214.14      1.87 o 
   1   5   1        5.37        5.51      0.23 o 
   2   5   1      162.65      149.06      1.29 o 
   3   5   1      160.95      193.83      1.67 o 
   4   5   1       22.07       23.06      0.46 o 
   5   5   1      312.67      325.70      3.06 o 
   6   5   1      353.62      367.70      4.41 o 
   7   5   1      127.79      115.36      2.72 o 
   8   5   1        6.73       10.09      1.51 o 
   9   5   1       29.31       30.86      1.92 o 
  10   5   1       58.00       61.48      8.41 o 
  11   5   1       17.05       17.77      1.77 o 
  12   5   1       34.47       32.51      2.43 o 
 -12   6   1       18.16       20.51      2.19 o 
 -11   6   1        4.10        3.53      1.09 o 
 -10   6   1        2.38        3.87      1.03 o 
  -9   6   1      133.33      117.39      4.42 o 
  -8   6   1        0.30        0.50      0.61 o 
  -7   6   1      164.70      152.55      2.93 o 
  -6   6   1      150.81      150.87      2.45 o 
  -5   6   1      296.58      285.04      2.84 o 
  -4   6   1       28.46       29.00      0.60 o 
  -3   6   1      179.76      199.56      1.84 o 
  -2   6   1      193.70      209.63      1.76 o 
  -1   6   1     3090.43     3348.55     25.12 o 
   0   6   1      852.67      945.30      6.37 o 
   1   6   1       32.63       44.87      0.73 o 
   2   6   1      146.34      161.21      1.43 o 
   3   6   1      461.49      459.26      4.01 o 
   4   6   1      168.62      169.24      1.71 o 
   5   6   1       62.09       68.86      1.01 o 
   6   6   1      226.43      208.76      2.82 o 
   7   6   1      362.66      309.41      6.15 o 
   8   6   1       82.40       70.70      2.38 o 
   9   6   1      112.30      111.83      3.86 o 
  10   6   1       69.50       71.88      3.15 o 
  11   6   1       64.49       73.61      3.69 o 
  12   6   1        7.44        5.30      1.26 o 
 -12   7   1      130.10      142.66      7.07 o 
 -11   7   1       76.04       78.26      4.82 o 
 -10   7   1       86.19       89.09      4.94 o 
  -9   7   1       77.66       78.85      4.37 o 
  -8   7   1       14.81       14.66      1.15 o 
  -7   7   1       12.69        9.45      0.91 o 
  -6   7   1       43.36       43.68      1.17 o 
  -5   7   1      118.69      118.25      1.70 o 
  -4   7   1      226.55      223.02      2.36 o 
  -3   7   1      433.19      426.11      3.74 o 
  -2   7   1      863.18      888.78      7.03 o 
  -1   7   1       55.07       62.84      0.88 o 
   0   7   1       86.27      107.78      1.23 o 
   1   7   1       38.30       41.54      0.64 o 
   2   7   1      286.13      295.42      2.60 o 
   3   7   1       83.76       89.45      1.19 o 
   4   7   1       88.54       88.09      1.12 o 
   5   7   1       44.12       42.65      0.86 o 
   6   7   1        1.80        1.11      0.47 o 
   7   7   1       46.56       47.10      1.80 o 
   8   7   1      100.43       92.98      3.27 o 
   9   7   1       21.44       21.87      3.58 o 
  10   7   1       24.69       25.67      1.89 o 
  11   7   1        4.22        4.26      1.07 o 
  12   7   1       24.43       24.37      2.15 o 
 -12   8   1       40.89       46.21      3.80 o 
 -11   8   1       23.28       24.70      2.77 o 
 -10   8   1        6.12        5.45      1.51 o 
  -9   8   1       90.61       96.06      4.93 o 
  -8   8   1       42.14       41.43      1.94 o 
  -7   8   1        9.59        8.55      0.91 o 
  -6   8   1      206.29      205.66      3.67 o 
  -5   8   1       76.16       73.74      1.52 o 
  -4   8   1       77.52       73.21      1.14 o 
  -3   8   1       58.94       66.16      1.00 o 
  -2   8   1      129.21      131.01      1.44 o 
  -1   8   1      210.47      206.36      2.06 o 
   0   8   1       59.48       61.90      0.98 o 
   1   8   1       76.59       85.65      1.15 o 
   2   8   1       51.43       43.90      0.81 o 
   3   8   1      497.14      489.10      4.21 o 
   4   8   1      146.62      140.54      1.76 o 
   5   8   1        9.31       10.34      0.50 o 
   6   8   1      153.09      144.64      2.52 o 
   7   8   1       13.49       13.47      1.06 o 
   8   8   1      118.13      118.44      3.87 o 
   9   8   1       34.00       34.71      2.04 o 
  10   8   1        7.51        8.12      1.43 o 
  11   8   1       64.81       67.24      3.85 o 
 -12   9   1      193.51      206.89      8.83 o 
 -11   9   1       15.23       15.43      2.26 o 
 -10   9   1        0.86        1.58      1.08 o 
  -9   9   1       11.77       11.60      1.86 o 
  -8   9   1       26.35       24.92      1.66 o 
  -7   9   1       39.56       38.83      4.55 o 
  -6   9   1       82.39       78.12      1.94 o 
  -5   9   1     1908.56     1837.93     18.48 o 
  -4   9   1      684.53      646.23      6.77 o 
  -3   9   1      317.73      326.69      3.31 o 
  -2   9   1      139.07      142.46      1.81 o 
  -1   9   1      837.14      822.11      7.15 o 
   0   9   1        6.14        7.48      0.43 o 
   1   9   1      121.20      118.58      1.53 o 
   2   9   1      275.17      271.77      2.96 o 
   3   9   1     1555.65     1506.48     12.53 o 
   4   9   1      554.57      521.01      5.66 o 
   5   9   1      107.93      105.23      1.87 o 
   6   9   1       10.01       12.76      0.79 o 
   7   9   1      102.55      101.95      5.98 o 
   8   9   1       82.58       76.23      3.59 o 
   9   9   1       10.38        9.11      1.38 o 
  10   9   1      134.19      140.68      5.76 o 
  11   9   1      248.95      262.48      9.22 o 
 -11  10   1        2.84        5.54      1.66 o 
 -10  10   1       12.97       13.76      2.11 o 
  -9  10   1       60.11       60.92      3.87 o 
  -8  10   1       49.00       50.47      1.98 o 
  -7  10   1       34.45       30.78      1.56 o 
  -6  10   1      192.59      185.40      3.74 o 
  -5  10   1      691.79      681.50      8.58 o 
  -4  10   1       93.77       91.06      1.54 o 
  -3  10   1        8.90        9.84      0.50 o 
  -2  10   1       62.56       58.79      1.16 o 
  -1  10   1       64.37       71.76      1.26 o 
   0  10   1       39.17       37.52      0.90 o 
   1  10   1       92.66       91.09      1.34 o 
   2  10   1       84.07       82.78      1.34 o 
   3  10   1      526.71      489.29      5.44 o 
   4  10   1      116.72      112.35      1.86 o 
   5  10   1       66.75       59.71      1.53 o 
   6  10   1       73.50       75.90      2.33 o 
   7  10   1       75.22       77.09      2.23 o 
   8  10   1        2.26        1.93      0.69 o 
   9  10   1        3.81        3.44      0.88 o 
  10  10   1        1.43        2.15      0.78 o 
  11  10   1       73.47       81.39      3.29 o 
 -11  11   1        5.32        5.00      1.24 o 
 -10  11   1        4.00        4.52      2.40 o 
  -9  11   1       18.86       19.93      1.74 o 
  -8  11   1        6.84        5.51      0.93 o 
  -7  11   1       22.89       25.13      1.46 o 
  -6  11   1      209.27      196.33      4.37 o 
  -5  11   1       38.89       34.40      1.54 o 
  -4  11   1      132.85      139.07      2.51 o 
  -3  11   1       43.08       46.11      1.33 o 
  -2  11   1       65.75       64.77      1.50 o 
  -1  11   1       13.49       13.45      0.73 o 
   0  11   1       14.95       15.57      0.64 o 
   1  11   1      183.79      181.37      2.68 o 
   2  11   1      335.62      332.20      3.57 o 
   3  11   1       66.82       66.31      1.28 o 
   4  11   1        8.58        8.39      0.64 o 
   5  11   1       39.42       33.12      1.49 o 
   6  11   1      261.15      250.16      5.10 o 
   7  11   1        2.53        1.96      0.63 o 
   8  11   1       26.97       26.60      1.75 o 
   9  11   1       32.30       33.85      1.95 o 
  10  11   1        6.74        6.96      1.33 o 
 -10  12   1       28.17       28.90      2.11 o 
  -9  12   1       94.64       98.18      2.94 o 
  -8  12   1        2.79        2.04      1.04 o 
  -7  12   1       28.63       29.09      1.61 o 
  -6  12   1       70.38       72.27      2.39 o 
  -5  12   1      138.51      139.94      3.37 o 
  -4  12   1       46.64       49.79      2.07 o 
  -3  12   1       74.14       78.36      2.32 o 
  -2  12   1      156.42      142.40      3.69 o 
  -1  12   1       90.59       75.07      2.71 o 
   0  12   1       94.25       79.98      1.91 o 
   1  12   1       77.99       77.71      1.89 o 
   2  12   1      129.98      126.85      2.74 o 
   3  12   1       16.52       16.71      1.04 o 
   4  12   1      106.09      101.93      2.75 o 
   5  12   1       48.62       47.82      1.86 o 
   6  12   1       94.19       95.87      2.75 o 
   7  12   1       52.17       56.33      2.07 o 
   8  12   1       58.50       61.53      5.57 o 
   9  12   1       45.11       47.76      2.35 o 
  10  12   1        7.04        7.56      1.80 o 
 -10  13   1        5.39        5.25      1.84 o 
  -9  13   1       52.56       57.07      2.24 o 
  -8  13   1        0.07        0.27      0.62 o 
  -7  13   1       40.33       42.23      1.90 o 
  -6  13   1       14.04       13.99      1.56 o 
  -5  13   1      130.86      126.91      6.51 o 
  -4  13   1       28.03       25.45      1.62 o 
  -3  13   1      110.56      108.41      3.53 o 
  -2  13   1        0.78        0.95      0.47 o 
  -1  13   1      147.25      118.28      3.46 o 
   0  13   1      168.65      145.58      3.80 o 
   1  13   1      330.27      334.50      6.80 o 
   2  13   1       76.63       78.16      2.63 o 
   3  13   1       83.08       84.75      3.21 o 
   4  13   1       46.91       48.13      1.59 o 
   5  13   1      166.73      158.30      3.79 o 
   6  13   1       58.06       56.74      2.14 o 
   7  13   1       29.94       32.22      1.80 o 
   8  13   1       21.80       22.95      1.72 o 
   9  13   1       16.89       17.42      2.09 o 
  -9  14   1       10.00        9.98      1.15 o 
  -8  14   1        1.03        0.35      0.68 o 
  -7  14   1        2.40        2.43      0.98 o 
  -6  14   1       30.88       32.78      2.28 o 
  -5  14   1       14.84       16.39      1.76 o 
  -4  14   1        4.46        3.32      0.90 o 
  -3  14   1       34.47       31.57      1.82 o 
  -2  14   1       40.51       41.76      1.77 o 
  -1  14   1      118.62      115.82      4.33 o 
   0  14   1       46.97       42.54      6.09 o 
   1  14   1       37.15       36.57      2.11 o 
   2  14   1       21.93       19.58      1.49 o 
   3  14   1        8.76        6.40      1.21 o 
   4  14   1        4.76        3.76      0.98 o 
   5  14   1       22.06       22.60      1.18 o 
   6  14   1      186.31      187.67      3.75 o 
   7  14   1        3.07        3.39      0.81 o 
   8  14   1       37.55       38.90      2.20 o 
   9  14   1       16.54       16.80      1.80 o 
  -8  15   1       12.29       12.46      1.63 o 
  -7  15   1       19.48       20.88      1.96 o 
  -6  15   1       64.20       65.00      3.21 o 
  -5  15   1       23.95       23.09      2.05 o 
  -4  15   1       16.09       16.42      4.84 o 
  -3  15   1       59.28       53.68      2.10 o 
  -2  15   1       17.27       16.15      1.49 o 
  -1  15   1       28.71       30.45      2.38 o 
   0  15   1       47.29       47.75      2.82 o 
   1  15   1       54.48       54.98      3.52 o 
   2  15   1       35.08       36.88      1.96 o 
   3  15   1        5.41        4.72      1.18 o 
   4  15   1       10.54       11.47      1.72 o 
   5  15   1      105.67      101.65      3.82 o 
   6  15   1       32.71       32.36      3.64 o 
   7  15   1       55.07       56.65      1.88 o 
   8  15   1      142.98      151.22      3.75 o 
  -7  16   1       11.01        9.41      1.76 o 
  -6  16   1        0.85        0.95      0.94 o 
  -5  16   1        4.05        4.76      1.04 o 
  -4  16   1       13.74       14.94      1.49 o 
  -3  16   1      107.61      106.94      3.15 o 
  -2  16   1      176.67      175.65      6.12 o 
  -1  16   1      200.78      197.92      6.59 o 
   0  16   1        7.04        6.31      2.18 o 
   1  16   1       11.80       11.46      1.36 o 
   2  16   1       26.69       29.54      3.68 o 
   3  16   1       13.86       15.51      1.77 o 
   4  16   1       28.70       27.15      2.14 o 
   5  16   1       91.40       87.06      3.65 o 
   6  16   1       16.11       19.39      1.77 o 
   7  16   1       39.58       41.26      2.38 o 
  -6  17   1        2.09        1.47      0.82 o 
  -5  17   1        0.06        0.02      0.66 o 
  -4  17   1       29.34       28.97      1.99 o 
  -3  17   1       21.49       22.45      1.86 o 
  -2  17   1      123.02      127.33      5.26 o 
  -1  17   1      209.71      214.55      7.27 o 
   0  17   1      262.07      255.40      7.96 o 
   1  17   1       19.00       23.04      1.86 o 
   2  17   1        2.78        4.04      1.21 o 
   3  17   1        8.28        8.13      1.48 o 
   4  17   1       12.60       10.56      1.58 o 
   5  17   1        0.53        0.41      0.78 o 
   6  17   1       48.46       53.75      5.61 o 
  -5  18   1       34.56       40.84      2.90 o 
  -4  18   1        8.86        7.82      1.64 o 
  -3  18   1        8.13        7.71      2.00 o 
  -2  18   1      110.87      110.42      5.02 o 
  -1  18   1        1.53        0.54      1.01 o 
   0  18   1      116.30      122.25      5.34 o 
   1  18   1       15.17       15.71      1.71 o 
   2  18   1       10.18        8.79      1.64 o 
   3  18   1       44.07       44.79      2.89 o 
   4  18   1       66.25       63.03      6.44 o 
  -2  19   1        6.12        6.80      1.65 o 
  -1  19   1        1.93        0.57      1.07 o 
   0  19   1       27.18       30.69      4.73 o 
   1  19   1        5.68        5.16      1.28 o 
   2  19   1       46.04       49.28      4.37 o 
 -13   0   2       56.53       65.75      5.38 o 
 -12   0   2       17.32       21.11      3.18 o 
 -11   0   2      105.25      110.14      6.33 o 
 -10   0   2      341.93      313.14     11.86 o 
  -9   0   2      417.52      407.97      9.96 o 
  -8   0   2      337.96      310.88      7.59 o 
  -7   0   2       73.96       77.70      1.88 o 
  -6   0   2      916.44      867.03     12.97 o 
  -5   0   2      261.15      274.43      4.08 o 
  -4   0   2      939.02     1096.94     11.85 o 
  -3   0   2      633.38      607.12      6.29 o 
  -2   0   2     7603.70     7739.69     72.73 o 
  -1   0   2     6475.40     6396.03     75.19 o 
   0   0   2      753.37      799.98      8.30 o 
   1   0   2      296.48      339.44      3.66 o 
   2   0   2     7744.26     7910.49     83.66 o 
   3   0   2      422.71      465.08      4.85 o 
   4   0   2      171.46      151.02      2.04 o 
   5   0   2      849.23      851.89     10.98 o 
   6   0   2     3342.11     3376.89     52.43 o 
   7   0   2      475.28      471.19     11.65 o 
   8   0   2      632.96      588.66     17.64 o 
   9   0   2       38.89       37.69      2.94 o 
  10   0   2       92.52       97.62      5.29 o 
  11   0   2       90.01       85.27      5.21 o 
  12   0   2       11.53       13.57      2.51 o 
 -13   1   2       14.13       10.58      2.35 o 
 -12   1   2        4.14        5.33      1.49 o 
 -11   1   2       30.75       30.48      2.39 o 
 -10   1   2      469.93      462.63     11.61 o 
  -9   1   2      119.31      107.08      4.21 o 
  -8   1   2       74.55       68.91      1.58 o 
  -7   1   2        8.41        8.51      0.49 o 
  -6   1   2      103.89      103.60      1.18 o 
  -5   1   2       42.58       45.46      0.62 o 
  -4   1   2      424.60      444.35      3.18 o 
  -3   1   2      329.43      326.96      2.46 o 
  -2   1   2     6598.43     6561.08     42.24 o 
  -1   1   2     3129.89     3218.13     23.09 o 
   0   1   2       66.46      113.84      1.04 o 
   1   1   2      977.54      982.93      7.62 o 
   2   1   2       47.91       51.98      0.60 o 
   3   1   2      621.66      652.62      5.04 o 
   4   1   2      225.83      255.11      2.19 o 
   5   1   2      256.96      258.11      2.37 o 
   6   1   2       88.12       90.71      1.57 o 
   7   1   2      733.89      738.91     19.92 o 
   8   1   2       24.92       25.11      3.11 o 
   9   1   2       89.79       84.29      3.22 o 
  10   1   2       15.95       16.03      3.31 o 
  11   1   2       26.58       26.16      2.12 o 
  12   1   2       27.35       29.37      2.37 o 
 -13   2   2       11.52       12.75      1.99 o 
 -12   2   2        5.57        6.00      1.40 o 
 -11   2   2       49.89       54.17      3.09 o 
 -10   2   2        6.86        6.37      1.02 o 
  -9   2   2      109.35       99.75      2.40 o 
  -8   2   2       14.27       12.94      0.74 o 
  -7   2   2       38.56       41.84      1.09 o 
  -6   2   2      136.74      126.42      1.36 o 
  -5   2   2      185.07      190.18      1.63 o 
  -4   2   2        2.26        1.68      0.20 o 
  -3   2   2       92.09      105.56      1.00 o 
  -2   2   2      120.05      123.69      1.11 o 
  -1   2   2     2281.84     2244.83     16.36 o 
   0   2   2     2575.92     2492.60     17.66 o 
   1   2   2     2109.21     2206.27     16.28 o 
   2   2   2        2.33        1.89      0.13 o 
   3   2   2     1482.94     1653.28     12.32 o 
   4   2   2       92.99       87.36      0.96 o 
   5   2   2       46.86       49.13      0.79 o 
   6   2   2        0.93        1.12      0.20 o 
   7   2   2      143.67      135.31      2.90 o 
   8   2   2       90.92       92.09      3.85 o 
   9   2   2       19.48       15.40      2.33 o 
  10   2   2       16.83       16.92      1.61 o 
  11   2   2      120.94      124.03      4.57 o 
  12   2   2       16.56       15.80      1.83 o 
 -13   3   2        5.15        4.16      1.41 o 
 -12   3   2       24.52       26.85      2.44 o 
 -11   3   2       24.90       25.72      3.28 o 
 -10   3   2      127.83      128.93      7.66 o 
  -9   3   2       84.30       82.92      2.83 o 
  -8   3   2      244.93      215.37      3.82 o 
  -7   3   2       50.86       55.17      1.14 o 
  -6   3   2      896.99      914.40      7.80 o 
  -5   3   2      797.95      832.14      6.86 o 
  -4   3   2      361.22      343.07      2.82 o 
  -3   3   2      142.34      140.03      1.23 o 
  -2   3   2      973.70      971.64      6.81 o 
  -1   3   2       61.42       45.52      0.62 o 
   0   3   2     3997.57     4142.72     27.67 o 
   1   3   2     1261.73     1388.23      9.30 o 
   2   3   2     1933.34     2154.34     15.36 o 
   3   3   2     2029.66     2300.27     17.90 o 
   4   3   2        6.94        8.23      0.27 o 
   5   3   2       50.31       54.06      0.75 o 
   6   3   2       66.07       67.56      1.17 o 
   7   3   2       46.19       45.67      1.50 o 
   8   3   2       10.20        7.32      0.96 o 
   9   3   2        5.32        5.80      0.99 o 
  10   3   2      107.99      115.51      4.78 o 
  11   3   2       35.32       35.96      2.34 o 
  12   3   2      105.64      102.61      4.76 o 
 -13   4   2       35.98       43.49      3.13 o 
 -12   4   2       43.01       45.89      3.03 o 
 -11   4   2       57.19       61.16      3.32 o 
 -10   4   2       97.22       91.77      3.89 o 
  -9   4   2        0.70        0.47      0.48 o 
  -8   4   2       89.82       89.54      2.29 o 
  -7   4   2      267.57      245.22      3.75 o 
  -6   4   2      393.69      397.72      4.44 o 
  -5   4   2       10.25       12.52      0.42 o 
  -4   4   2      141.95      139.17      1.55 o 
  -3   4   2      141.91      148.81      1.40 o 
  -2   4   2      222.26      231.86      2.07 o 
  -1   4   2     1297.13     1371.01      9.17 o 
   0   4   2     2445.41     2589.79     16.28 o 
   1   4   2      463.83      502.45      3.48 o 
   2   4   2      629.58      704.62      4.96 o 
   3   4   2       20.86       23.86      0.49 o 
   4   4   2       88.52       77.85      0.99 o 
   5   4   2       68.69       73.02      0.97 o 
   6   4   2       84.33       74.97      1.58 o 
   7   4   2      158.79      148.93      3.15 o 
   8   4   2        7.15        7.55      1.65 o 
   9   4   2       29.92       29.70      1.84 o 
  10   4   2        7.06        7.05      1.26 o 
  11   4   2       22.13       21.89      1.89 o 
  12   4   2       22.02       22.83      2.07 o 
 -13   5   2       36.06       38.91      3.91 o 
 -12   5   2      117.09      118.04      5.00 o 
 -11   5   2       38.19       33.61      2.51 o 
 -10   5   2       23.77       24.40      2.06 o 
  -9   5   2        3.18        1.34      1.33 o 
  -8   5   2      103.14       94.93      2.18 o 
  -7   5   2       34.98       33.06      1.16 o 
  -6   5   2        6.35        5.54      0.48 o 
  -5   5   2        2.84        3.22      0.29 o 
  -4   5   2       47.83       50.11      0.78 o 
  -3   5   2      130.98      139.47      1.50 o 
  -2   5   2      629.91      686.29      4.85 o 
  -1   5   2      153.11      153.24      1.41 o 
   0   5   2      151.52      171.42      1.50 o 
   1   5   2     1060.77     1108.84      7.55 o 
   2   5   2      246.54      242.60      1.96 o 
   3   5   2       39.88       40.20      0.74 o 
   4   5   2       28.97       34.54      0.72 o 
   5   5   2      229.49      243.16      2.79 o 
   6   5   2       30.62       23.11      0.70 o 
   7   5   2       41.82       36.23      1.34 o 
   8   5   2       11.91       13.71      1.04 o 
   9   5   2       72.74       71.53      3.07 o 
  10   5   2       26.04       29.19      1.96 o 
  11   5   2       40.24       46.36      2.61 o 
  12   5   2       13.26       13.20      1.99 o 
 -12   6   2       27.72       31.77      3.46 o 
 -11   6   2        3.39        1.83      1.27 o 
 -10   6   2       11.34       10.05      1.98 o 
  -9   6   2       14.66       13.00      1.99 o 
  -8   6   2       88.24       85.76      2.88 o 
  -7   6   2      424.26      421.45      8.44 o 
  -6   6   2      329.88      327.81      4.21 o 
  -5   6   2       40.04       39.50      0.80 o 
  -4   6   2       34.38       35.89      0.71 o 
  -3   6   2      162.57      170.89      1.68 o 
  -2   6   2       82.80       96.61      1.00 o 
  -1   6   2      262.63      287.63      2.53 o 
   0   6   2      167.52      168.62      1.54 o 
   1   6   2      235.05      229.92      2.25 o 
   2   6   2      291.94      279.21      2.49 o 
   3   6   2      126.55      124.55      1.20 o 
   4   6   2      163.48      163.05      1.72 o 
   5   6   2       74.23       77.13      1.28 o 
   6   6   2      100.27       84.85      1.77 o 
   7   6   2        0.15        0.46      0.55 o 
   8   6   2        3.48        2.63      0.66 o 
   9   6   2       45.56       47.56      2.28 o 
  10   6   2       71.82       79.30      3.23 o 
  11   6   2        5.99        5.03      1.30 o 
  12   6   2       33.35       32.13      2.30 o 
 -12   7   2       34.71       41.14      3.81 o 
 -11   7   2        3.17        2.12      1.27 o 
 -10   7   2       52.64       50.28      3.78 o 
  -9   7   2      111.48      117.84      5.84 o 
  -8   7   2       64.43       61.13      2.48 o 
  -7   7   2      172.52      161.91      3.90 o 
  -6   7   2      168.95      161.61      2.72 o 
  -5   7   2      191.47      184.01      2.32 o 
  -4   7   2      217.27      221.56      2.45 o 
  -3   7   2        7.16        7.57      0.33 o 
  -2   7   2      139.93      158.14      1.66 o 
  -1   7   2      255.73      269.58      2.47 o 
   0   7   2      424.42      448.95      3.67 o 
   1   7   2      179.70      174.02      1.69 o 
   2   7   2       43.91       43.55      0.74 o 
   3   7   2      257.37      259.04      2.73 o 
   4   7   2      252.38      258.79      2.51 o 
   5   7   2       17.23       13.06      0.52 o 
   6   7   2      162.71      134.29      2.47 o 
   7   7   2       32.40       25.25      2.87 o 
   8   7   2       34.86       35.44      1.77 o 
   9   7   2        4.62        4.26      0.85 o 
  10   7   2       24.11       25.63      2.71 o 
  11   7   2       21.61       22.59      1.82 o 
 -12   8   2       14.03       18.24      2.79 o 
 -11   8   2        3.07        3.20      1.53 o 
 -10   8   2        5.63        5.15      1.57 o 
  -9   8   2       20.15       19.93      2.24 o 
  -8   8   2       19.63       20.78      1.60 o 
  -7   8   2      174.66      167.19      4.73 o 
  -6   8   2     1175.12     1130.86     16.31 o 
  -5   8   2     1061.49     1010.84      9.54 o 
  -4   8   2       85.01       84.21      1.42 o 
  -3   8   2       61.12       56.81      1.01 o 
  -2   8   2       99.46      105.54      1.27 o 
  -1   8   2       11.69       10.61      0.38 o 
   0   8   2      110.74      103.02      1.31 o 
   1   8   2      208.68      205.98      2.34 o 
   2   8   2      454.96      441.60      3.90 o 
   3   8   2      892.41      869.28      7.06 o 
   4   8   2      161.63      151.90      1.71 o 
   5   8   2      304.57      281.24      3.39 o 
   6   8   2       47.94       46.93      2.45 o 
   7   8   2        6.06        6.67      0.85 o 
   8   8   2       57.84       58.98      4.66 o 
   9   8   2      131.96      136.08      4.22 o 
  10   8   2       72.30       77.75      3.10 o 
  11   8   2       86.05       91.75      3.56 o 
 -12   9   2       11.56       10.86      2.28 o 
 -11   9   2        1.19        1.08      1.20 o 
 -10   9   2       16.45       15.67      2.39 o 
  -9   9   2       21.50       22.94      1.70 o 
  -8   9   2       15.80       17.24      1.55 o 
  -7   9   2       20.48       23.60      1.69 o 
  -6   9   2      152.90      149.43      3.76 o 
  -5   9   2       54.09       51.79      1.38 o 
  -4   9   2       36.97       38.95      0.96 o 
  -3   9   2      130.26      126.34      1.80 o 
  -2   9   2      131.11      134.05      1.73 o 
  -1   9   2       54.81       53.97      0.99 o 
   0   9   2       25.97       28.53      0.70 o 
   1   9   2      242.07      243.80      2.62 o 
   2   9   2      294.75      288.52      3.02 o 
   3   9   2      262.98      259.15      2.74 o 
   4   9   2       16.21       14.98      0.57 o 
   5   9   2      145.27      133.93      2.38 o 
   6   9   2       13.57       12.25      0.77 o 
   7   9   2       37.55       37.11      3.31 o 
   8   9   2        4.99        4.78      0.86 o 
   9   9   2       52.73       54.05      2.69 o 
  10   9   2       14.55       12.26      1.41 o 
  11   9   2       77.18       80.52      3.65 o 
 -11  10   2       29.29       26.33      3.04 o 
 -10  10   2       90.42       90.42      5.28 o 
  -9  10   2       76.06       71.35      2.96 o 
  -8  10   2       17.84       15.27      1.26 o 
  -7  10   2       22.87       25.34      1.46 o 
  -6  10   2      314.02      296.49      5.29 o 
  -5  10   2       16.70       14.36      0.99 o 
  -4  10   2       31.67       33.01      1.24 o 
  -3  10   2       74.15       74.61      1.53 o 
  -2  10   2       83.99       83.33      1.42 o 
  -1  10   2      101.48       90.98      1.56 o 
   0  10   2       64.66       60.99      1.10 o 
   1  10   2       45.52       42.64      0.94 o 
   2  10   2      692.25      665.03      6.38 o 
   3  10   2      279.19      270.05      3.56 o 
   4  10   2       17.74       16.86      0.71 o 
   5  10   2        7.59        9.83      0.71 o 
   6  10   2       76.96       73.27      2.06 o 
   7  10   2        8.57        9.38      0.93 o 
   8  10   2       82.72       88.50      6.07 o 
   9  10   2       62.12       61.25      2.59 o 
  10  10   2       78.70       89.68      4.46 o 
 -11  11   2       17.17       14.83      1.67 o 
 -10  11   2      136.64      143.89      4.96 o 
  -9  11   2      208.98      207.57      4.81 o 
  -8  11   2       25.69       26.22      1.60 o 
  -7  11   2       70.23       69.25      2.39 o 
  -6  11   2       45.39       45.20      1.85 o 
  -5  11   2       11.98       11.84      0.97 o 
  -4  11   2       27.11       26.42      1.23 o 
  -3  11   2       11.30        9.48      0.81 o 
  -2  11   2       64.88       46.65      1.38 o 
  -1  11   2      166.22      137.44      2.50 o 
   0  11   2      181.34      164.31      2.47 o 
   1  11   2       64.82       61.43      1.29 o 
   2  11   2       41.73       39.42      1.55 o 
   3  11   2       14.95       13.34      0.85 o 
   4  11   2       75.05       73.06      2.32 o 
   5  11   2      125.11      130.01      2.64 o 
   6  11   2       82.67       89.85      2.46 o 
   7  11   2       95.67      107.52      3.35 o 
   8  11   2       82.24       93.01      3.53 o 
   9  11   2        9.83        9.85      1.01 o 
  10  11   2       21.56       27.16      3.16 o 
 -10  12   2        8.09        9.42      1.44 o 
  -9  12   2       24.63       24.49      1.58 o 
  -8  12   2       12.83       12.31      1.24 o 
  -7  12   2       26.49       26.05      1.72 o 
  -6  12   2       23.52       23.50      1.38 o 
  -5  12   2        6.27        7.77      2.43 o 
  -4  12   2        2.88        1.62      0.76 o 
  -3  12   2      142.84      137.56      3.27 o 
  -2  12   2       41.61       26.56      1.91 o 
  -1  12   2       58.40       47.59      1.99 o 
   0  12   2        7.12        8.04      0.78 o 
   1  12   2      369.91      360.71      6.35 o 
   2  12   2      118.58      115.05      2.62 o 
   3  12   2       29.93       29.10      2.88 o 
   4  12   2        6.71        7.18      0.85 o 
   5  12   2       10.65       11.75      0.99 o 
   6  12   2       29.30       29.52      1.84 o 
   7  12   2       50.34       55.32      4.29 o 
   8  12   2       98.17       97.65      3.23 o 
   9  12   2       21.69       25.84      3.18 o 
 -10  13   2       36.81       40.17      2.50 o 
  -9  13   2       36.95       39.18      2.28 o 
  -8  13   2        9.33        8.29      1.10 o 
  -7  13   2       30.29       31.20      2.22 o 
  -6  13   2      127.96      124.88      4.44 o 
  -5  13   2       29.46       29.07      2.12 o 
  -4  13   2      112.36      106.91      3.33 o 
  -3  13   2       37.08       33.28      1.80 o 
  -2  13   2      127.80      123.40      4.49 o 
  -1  13   2       10.56        8.51      1.05 o 
   0  13   2       53.38       59.17      2.43 o 
   1  13   2      193.45      187.62      4.54 o 
   2  13   2      223.53      204.73      5.85 o 
   3  13   2        9.68        9.38      0.93 o 
   4  13   2       34.79       34.86      1.60 o 
   5  13   2       54.68       54.70      2.30 o 
   6  13   2        9.74        9.12      0.96 o 
   7  13   2       44.39       43.37      3.25 o 
   8  13   2       24.18       27.03      1.63 o 
   9  13   2       21.19       24.86      3.11 o 
  -9  14   2       13.75       15.24      1.74 o 
  -8  14   2       17.40       21.50      2.35 o 
  -7  14   2        4.82        4.61      1.23 o 
  -6  14   2       29.09       30.54      3.75 o 
  -5  14   2        9.34       10.84      2.14 o 
  -4  14   2        6.18        4.92      1.90 o 
  -3  14   2        1.45        1.73      0.71 o 
  -2  14   2      154.02      145.54      4.56 o 
  -1  14   2        4.16        2.59      1.51 o 
   0  14   2        9.34        9.74      1.16 o 
   1  14   2       22.90       18.28      1.71 o 
   2  14   2      173.42      179.87      5.39 o 
   3  14   2       20.34       15.93      1.56 o 
   4  14   2       21.87       23.03      1.52 o 
   5  14   2       43.96       41.40      2.03 o 
   6  14   2      169.06      165.98      4.46 o 
   7  14   2       12.47       13.81      1.25 o 
   8  14   2       80.72       86.07      4.49 o 
  -8  15   2       16.06       14.89      2.97 o 
  -7  15   2        4.76        6.23      1.66 o 
  -6  15   2      119.95      119.21      4.63 o 
  -5  15   2      195.04      204.68      6.36 o 
  -4  15   2        0.05       -0.61      0.61 o 
  -3  15   2       18.31       15.53      1.53 o 
  -2  15   2        1.53        0.09      0.61 o 
  -1  15   2        8.56        8.58      1.48 o 
   0  15   2       15.06       15.55      1.46 o 
   1  15   2       18.71       20.09      1.60 o 
   2  15   2      133.34      142.07      4.78 o 
   3  15   2       83.09       84.16      3.47 o 
   4  15   2       74.99       76.02      3.22 o 
   5  15   2       97.27      102.08      3.73 o 
   6  15   2       88.03       94.37      2.82 o 
   7  15   2       14.03       16.62      1.86 o 
  -7  16   2       28.59       31.77      2.48 o 
  -6  16   2       79.67       87.82      3.98 o 
  -5  16   2        6.29       10.15      2.34 o 
  -4  16   2       50.46       52.88      2.58 o 
  -3  16   2        6.68        7.74      1.10 o 
  -2  16   2       22.33       19.23      1.88 o 
  -1  16   2       38.34       37.25      2.72 o 
   0  16   2       22.64       22.53      2.17 o 
   1  16   2       41.91       40.74      2.25 o 
   2  16   2       25.13       24.05      3.52 o 
   3  16   2      103.67      100.96      4.01 o 
   4  16   2       16.28       16.43      2.08 o 
   5  16   2       18.04       16.96      4.44 o 
   6  16   2       31.58       32.67      2.35 o 
  -6  17   2        1.80        3.73      2.29 o 
  -5  17   2        5.40        5.99      1.21 o 
  -4  17   2        3.76        3.66      0.90 o 
  -3  17   2        3.51        2.40      0.96 o 
  -2  17   2      121.12      119.48      5.11 o 
  -1  17   2      141.56      144.64      5.68 o 
   0  17   2       27.15       27.84      2.17 o 
   1  17   2       48.61       53.54      3.10 o 
   2  17   2        6.89        4.12      1.74 o 
   3  17   2       15.36       16.78      2.33 o 
   4  17   2       37.70       38.89      3.43 o 
   5  17   2       33.38       32.57      5.09 o 
  -5  18   2       13.85       12.96      2.73 o 
  -4  18   2        4.40        5.53      1.22 o 
  -3  18   2       11.46        9.93      2.66 o 
  -2  18   2      149.84      158.40      6.20 o 
  -1  18   2      451.76      447.18     16.72 o 
   0  18   2        5.76        4.23      1.51 o 
   1  18   2       15.26       14.82      2.32 o 
   2  18   2       21.49       23.74      2.26 o 
   3  18   2        1.05        1.68      0.94 o 
   4  18   2       23.21       24.69      5.18 o 
  -2  19   2       47.38       43.94      3.42 o 
  -1  19   2       51.69       56.14      3.67 o 
   0  19   2        4.18        2.47      1.09 o 
   1  19   2        4.78        5.08      1.47 o 
 -13   1   3       21.06       17.52      4.26 o 
 -12   1   3        3.45        3.21      1.23 o 
 -11   1   3      144.86      142.35      4.18 o 
 -10   1   3       57.40       50.47      3.72 o 
  -9   1   3      214.93      191.60      4.06 o 
  -8   1   3      203.62      162.45      2.49 o 
  -7   1   3      122.20      108.66      1.52 o 
  -6   1   3       83.96       89.62      1.06 o 
  -5   1   3       52.59       57.39      0.75 o 
  -4   1   3      793.49      839.25      5.94 o 
  -3   1   3     1468.65     1560.63     10.40 o 
  -2   1   3      880.76     1015.61      7.08 o 
  -1   1   3     2644.27     2717.86     18.70 o 
   0   1   3      105.11      107.49      1.08 o 
   1   1   3       81.89       91.52      0.92 o 
   2   1   3      166.57      158.28      1.52 o 
   3   1   3      622.89      709.19      5.37 o 
   4   1   3       84.12       96.15      1.08 o 
   5   1   3      235.32      238.35      2.35 o 
   6   1   3      575.39      532.28      9.33 o 
   7   1   3      252.67      256.21      6.21 o 
   8   1   3       22.11       19.46      1.46 o 
   9   1   3       53.07       50.44      3.83 o 
  10   1   3        8.28        5.30      1.58 o 
  11   1   3       14.68       15.84      1.71 o 
  12   1   3        9.18        8.82      2.44 o 
 -13   2   3       11.20       10.18      1.88 o 
 -12   2   3       41.05       43.30      3.05 o 
 -11   2   3       72.14       68.33      2.77 o 
 -10   2   3        5.51        5.20      0.94 o 
  -9   2   3        6.92        7.41      0.99 o 
  -8   2   3      161.32      141.61      2.37 o 
  -7   2   3       11.58       14.70      0.60 o 
  -6   2   3      104.67      111.32      1.33 o 
  -5   2   3       18.87       18.73      0.46 o 
  -4   2   3      880.02      932.15      6.56 o 
  -3   2   3      631.80      642.62      4.69 o 
  -2   2   3      346.38      346.75      2.67 o 
  -1   2   3      556.61      568.53      4.14 o 
   0   2   3      934.68      973.49      6.80 o 
   1   2   3     1344.75     1380.69      9.85 o 
   2   2   3      340.07      402.18      3.23 o 
   3   2   3       48.92       53.05      0.78 o 
   4   2   3      215.01      244.20      2.34 o 
   5   2   3      100.89       99.60      1.47 o 
   6   2   3      213.34      208.99      3.76 o 
   7   2   3      297.02      301.34      7.03 o 
   8   2   3       37.81       38.41      1.96 o 
   9   2   3      295.52      305.06      7.69 o 
  10   2   3       95.75      100.56      3.81 o 
  11   2   3        5.66        5.04      1.15 o 
  12   2   3        0.04       -0.35      0.74 o 
 -13   3   3       53.71       52.64      3.49 o 
 -12   3   3       61.66       69.30      6.12 o 
 -11   3   3      114.62      117.85      8.47 o 
 -10   3   3       52.17       46.09      2.75 o 
  -9   3   3        3.47        3.67      0.89 o 
  -8   3   3        5.06        7.30      0.78 o 
  -7   3   3       75.61       73.23      1.39 o 
  -6   3   3       87.13       95.12      1.27 o 
  -5   3   3       71.59       74.14      1.19 o 
  -4   3   3       54.71       55.26      1.01 o 
  -3   3   3       47.55       49.51      0.67 o 
  -2   3   3      309.85      308.25      2.45 o 
  -1   3   3      643.43      738.25      5.28 o 
   0   3   3      300.64      336.57      2.42 o 
   1   3   3       95.33       97.24      1.40 o 
   2   3   3      281.77      296.54      3.66 o 
   3   3   3        7.28        6.57      0.27 o 
   4   3   3       43.01       51.40      0.68 o 
   5   3   3       73.82       71.54      1.16 o 
   6   3   3      162.90      154.34      2.80 o 
   7   3   3      322.46      323.15      8.12 o 
   8   3   3      251.23      263.77      6.56 o 
   9   3   3      106.16      111.66      3.83 o 
  10   3   3        9.65       10.07      1.32 o 
  11   3   3        8.99       10.92      1.66 o 
  12   3   3        1.03        0.38      0.80 o 
 -13   4   3      141.88      157.18      8.52 o 
 -12   4   3       50.16       51.31      4.40 o 
 -11   4   3       31.71       35.66      3.52 o 
 -10   4   3       14.55       14.41      3.66 o 
  -9   4   3       11.98       11.71      1.49 o 
  -8   4   3       54.25       60.65      1.73 o 
  -7   4   3        5.75        5.66      0.55 o 
  -6   4   3      134.65      138.61      1.74 o 
  -5   4   3      233.25      236.26      2.21 o 
  -4   4   3      240.80      251.38      2.05 o 
  -3   4   3      113.33      123.77      1.17 o 
  -2   4   3      487.70      514.55      3.91 o 
  -1   4   3      577.38      625.32      4.74 o 
   0   4   3      223.07      257.19      1.97 o 
   1   4   3      341.00      366.81      2.89 o 
   2   4   3      338.21      360.62      2.76 o 
   3   4   3      146.79      153.96      1.81 o 
   4   4   3      167.34      164.40      1.93 o 
   5   4   3      131.69      136.21      1.88 o 
   6   4   3       19.97       15.32      0.75 o 
   7   4   3       67.53       67.34      2.39 o 
   8   4   3       78.13       80.97      2.90 o 
   9   4   3       87.05       91.47      5.20 o 
  10   4   3      123.98      131.63      4.42 o 
  11   4   3       77.33       77.31      3.38 o 
  12   4   3       16.58       17.30      1.80 o 
 -13   5   3       19.66       17.77      3.07 o 
 -12   5   3       88.92      100.42      6.29 o 
 -11   5   3       37.72       36.33      3.54 o 
 -10   5   3      104.89      102.42      5.82 o 
  -9   5   3       22.54       23.21      2.64 o 
  -8   5   3       12.22       11.53      1.05 o 
  -7   5   3      261.25      257.58      4.81 o 
  -6   5   3      167.74      160.21      2.33 o 
  -5   5   3      359.59      343.58      3.16 o 
  -4   5   3       50.33       51.48      0.81 o 
  -3   5   3      289.80      296.04      2.49 o 
  -2   5   3      765.33      813.83      6.03 o 
  -1   5   3      116.29      124.61      1.29 o 
   0   5   3     1829.73     1815.69     12.83 o 
   1   5   3     1206.09     1309.91      9.72 o 
   2   5   3       77.24       82.84      0.90 o 
   3   5   3       61.84       61.69      0.90 o 
   4   5   3       37.22       40.06      1.11 o 
   5   5   3       27.99       21.28      0.90 o 
   6   5   3      190.39      148.79      2.36 o 
   7   5   3       15.00       18.41      1.13 o 
   8   5   3      268.09      278.02      6.77 o 
   9   5   3        2.70        1.66      0.64 o 
  10   5   3        9.30       10.92      1.27 o 
  11   5   3       37.30       38.40      2.31 o 
 -12   6   3      106.69      119.25      6.91 o 
 -11   6   3       98.36       96.17      5.90 o 
 -10   6   3      132.24      115.10      6.24 o 
  -9   6   3       74.05       67.51      2.81 o 
  -8   6   3       21.05       21.64      2.34 o 
  -7   6   3       55.74       55.63      2.09 o 
  -6   6   3      173.90      158.04      2.84 o 
  -5   6   3      540.10      526.28      5.12 o 
  -4   6   3       59.11       61.75      1.03 o 
  -3   6   3     1022.06     1017.75      7.46 o 
  -2   6   3      108.11      119.35      1.23 o 
  -1   6   3      906.84      934.66      6.69 o 
   0   6   3     1022.14     1040.80      9.50 o 
   1   6   3      242.40      253.00      2.42 o 
   2   6   3      255.38      265.25      2.19 o 
   3   6   3       20.01       21.74      0.46 o 
   4   6   3      136.79      146.62      2.29 o 
   5   6   3      601.19      509.87      6.92 o 
   6   6   3      132.72      116.40      3.05 o 
   7   6   3      136.76      134.16      3.64 o 
   8   6   3       54.30       57.42      4.16 o 
   9   6   3        1.85        2.10      0.68 o 
  10   6   3       29.14       32.37      1.93 o 
  11   6   3       88.27       93.08      3.55 o 
 -12   7   3        3.62        1.54      1.38 o 
 -11   7   3      137.15      144.73      7.47 o 
 -10   7   3       40.73       44.42      3.77 o 
  -9   7   3       67.68       68.30      2.78 o 
  -8   7   3       11.80       12.49      1.41 o 
  -7   7   3      375.17      364.21      7.18 o 
  -6   7   3      347.30      330.05      5.76 o 
  -5   7   3      400.37      383.84      4.27 o 
  -4   7   3       55.41       56.91      1.05 o 
  -3   7   3      421.66      420.41      4.05 o 
  -2   7   3      355.03      357.75      2.87 o 
  -1   7   3      319.25      321.26      2.82 o 
   0   7   3      189.39      208.17      2.13 o 
   1   7   3      107.47      108.69      1.29 o 
   2   7   3       43.62       46.30      0.70 o 
   3   7   3       37.73       41.73      0.80 o 
   4   7   3       13.00       11.80      0.64 o 
   5   7   3       30.12       31.64      1.17 o 
   6   7   3      147.76      141.85      4.08 o 
   7   7   3       31.32       31.39      2.20 o 
   8   7   3        6.79       -1.48      1.48 o 
   9   7   3       13.88       14.26      1.16 o 
  10   7   3        1.29        1.39      0.64 o 
  11   7   3       13.51       14.85      1.38 o 
 -12   8   3        5.44        4.39      1.79 o 
 -11   8   3       27.18       26.52      3.24 o 
 -10   8   3       15.93       19.82      2.72 o 
  -9   8   3        1.33        1.82      0.85 o 
  -8   8   3       31.07       28.89      1.94 o 
  -7   8   3      473.98      456.30     10.30 o 
  -6   8   3      183.66      177.51      3.77 o 
  -5   8   3       95.24       92.55      1.57 o 
  -4   8   3       61.03       58.97      1.39 o 
  -3   8   3       57.59       56.08      1.11 o 
  -2   8   3      249.65      260.28      2.56 o 
  -1   8   3       16.12       16.94      0.70 o 
   0   8   3      143.76      147.38      1.70 o 
   1   8   3       74.21       82.10      1.16 o 
   2   8   3      869.53      864.68      7.30 o 
   3   8   3       48.50       45.98      0.77 o 
   4   8   3       42.18       41.20      0.86 o 
   5   8   3       15.19       22.41      1.43 o 
   6   8   3      100.47       91.98      3.62 o 
   7   8   3        7.96        3.29      1.82 o 
   8   8   3       57.87       63.20      4.98 o 
   9   8   3       22.09       25.15      3.54 o 
  10   8   3       97.59      107.46      7.16 o 
  11   8   3       29.31       21.14      3.69 o 
 -12   9   3       16.82       14.45      2.69 o 
 -11   9   3        3.57        3.13      1.49 o 
 -10   9   3       39.05       45.84      3.84 o 
  -9   9   3       50.90       53.94      2.66 o 
  -8   9   3       65.47       62.60      2.87 o 
  -7   9   3      169.06      166.23      5.88 o 
  -6   9   3      862.70      816.55     10.96 o 
  -5   9   3      178.49      170.73      2.80 o 
  -4   9   3        6.47        6.00      0.52 o 
  -3   9   3      136.40      136.75      1.93 o 
  -2   9   3      460.32      437.85      4.75 o 
  -1   9   3       22.42       23.52      0.70 o 
   0   9   3        1.52        1.29      0.30 o 
   1   9   3     2426.82     2318.16     18.85 o 
   2   9   3      652.91      625.52      6.62 o 
   3   9   3      341.35      324.57      3.80 o 
   4   9   3       68.45       67.70      1.59 o 
   5   9   3       65.38       64.73      2.58 o 
   6   9   3       65.50       66.85      4.20 o 
   7   9   3       58.83       56.57      5.01 o 
   8   9   3       19.51       17.15      3.62 o 
   9   9   3      286.10      294.72     15.76 o 
  10   9   3      325.99      354.94     13.55 o 
 -11  10   3        6.13        3.41      1.57 o 
 -10  10   3       20.49       22.84      2.93 o 
  -9  10   3       25.43       26.17      1.63 o 
  -8  10   3        3.75        3.30      0.86 o 
  -7  10   3      307.78      298.51      6.07 o 
  -6  10   3       56.88       51.14      3.24 o 
  -5  10   3       22.18       21.56      1.16 o 
  -4  10   3       19.49       18.00      0.95 o 
  -3  10   3      128.44      120.20      2.09 o 
  -2  10   3       14.17       12.68      0.64 o 
  -1  10   3        7.64        8.23      0.70 o 
   0  10   3       65.66       63.85      1.27 o 
   1  10   3      754.87      730.37      6.94 o 
   2  10   3       69.60       65.44      1.72 o 
   3  10   3       65.25       62.84      1.78 o 
   4  10   3        8.86        9.55      0.88 o 
   5  10   3       33.80       35.94      1.94 o 
   6  10   3        2.16        1.85      1.47 o 
   7  10   3        5.80        6.80      1.94 o 
   8  10   3        1.33        0.33      1.61 o 
   9  10   3       74.85       67.39      4.92 o 
  10  10   3       49.30       53.04      4.46 o 
 -11  11   3       32.60       33.75      2.41 o 
 -10  11   3       45.41       45.68      2.66 o 
  -9  11   3        8.60        8.28      1.12 o 
  -8  11   3        1.71        1.67      1.01 o 
  -7  11   3       12.68       12.07      1.15 o 
  -6  11   3      125.87      126.00      4.32 o 
  -5  11   3       23.97       23.96      1.58 o 
  -4  11   3       21.53       23.85      1.19 o 
  -3  11   3       38.66       37.09      1.41 o 
  -2  11   3       84.43       89.15      2.24 o 
  -1  11   3       41.18       37.91      1.57 o 
   0  11   3        8.85        8.67      0.65 o 
   1  11   3      249.21      243.41      3.97 o 
   2  11   3      161.63      160.23      3.65 o 
   3  11   3        5.42        5.04      0.78 o 
   4  11   3      100.03      100.93      2.64 o 
   5  11   3        8.37        8.30      0.77 o 
   6  11   3        2.05        2.47      0.56 o 
   7  11   3       15.35       14.30      2.48 o 
   8  11   3      151.64      152.52      7.46 o 
   9  11   3      147.04      152.08      7.69 o 
 -10  12   3       38.62       39.64      2.30 o 
  -9  12   3        3.23        2.25      0.85 o 
  -8  12   3       17.94       18.62      2.40 o 
  -7  12   3       28.99       30.38      2.24 o 
  -6  12   3        0.20        0.31      0.81 o 
  -5  12   3        8.91        8.11      1.34 o 
  -4  12   3       20.06       21.12      2.06 o 
  -3  12   3      373.15      347.16      6.21 o 
  -2  12   3      379.20      335.96      6.29 o 
  -1  12   3      150.41      146.01      3.46 o 
   0  12   3        4.27        3.47      0.83 o 
   1  12   3       25.51       25.94      1.34 o 
   2  12   3       48.02       46.63      1.80 o 
   3  12   3       22.52       22.93      1.48 o 
   4  12   3       27.15       24.95      1.33 o 
   5  12   3       72.13       72.06      2.83 o 
   6  12   3      130.58      137.48      4.04 o 
   7  12   3       18.65       18.86      2.74 o 
   8  12   3       45.31       46.21      3.98 o 
   9  12   3       18.33       28.43      3.38 o 
 -10  13   3        8.99        8.56      2.16 o 
  -9  13   3       21.34       21.67      2.03 o 
  -8  13   3       10.33       10.15      2.42 o 
  -7  13   3        2.42        0.64      1.22 o 
  -6  13   3       40.54       46.94      2.78 o 
  -5  13   3       46.31       46.31      2.25 o 
  -4  13   3       54.46       57.27      2.42 o 
  -3  13   3      102.22       85.49      4.37 o 
  -2  13   3        0.97       -0.06      0.53 o 
  -1  13   3       43.56       46.67      4.03 o 
   0  13   3       43.92       46.34      1.80 o 
   1  13   3       14.33       11.01      1.35 o 
   2  13   3       65.88       66.68      3.91 o 
   3  13   3       21.44       21.97      1.33 o 
   4  13   3        4.87        5.25      0.84 o 
   5  13   3       70.67       73.94      2.35 o 
   6  13   3       39.87       42.01      2.18 o 
   7  13   3       39.75       37.49      3.58 o 
   8  13   3       28.65       29.46      3.34 o 
  -9  14   3       28.33       30.92      3.15 o 
  -8  14   3        7.99        6.59      1.72 o 
  -7  14   3       39.47       43.54      2.78 o 
  -6  14   3       29.67       30.52      6.04 o 
  -5  14   3       19.34       18.52      1.64 o 
  -4  14   3        8.09        5.74      1.10 o 
  -3  14   3       17.31       13.47      1.72 o 
  -2  14   3       26.54       24.61      1.71 o 
  -1  14   3       15.38       14.16      1.30 o 
   0  14   3       66.67       68.32      2.34 o 
   1  14   3       43.30       41.21      2.39 o 
   2  14   3       75.94       79.46      3.30 o 
   3  14   3       18.04       19.73      1.42 o 
   4  14   3        5.95        6.71      0.96 o 
   5  14   3       66.18       70.77      2.36 o 
   6  14   3       14.26       15.45      1.11 o 
   7  14   3        3.53        2.90      1.67 o 
   8  14   3      109.31      121.81      6.45 o 
  -8  15   3       41.50       44.53      2.83 o 
  -7  15   3        3.00        2.69      1.20 o 
  -6  15   3       65.02       70.14      3.54 o 
  -5  15   3       27.39       29.89      2.49 o 
  -4  15   3       26.34       29.33      2.54 o 
  -3  15   3       14.06       11.35      1.72 o 
  -2  15   3       21.37       19.58      1.43 o 
  -1  15   3       56.44       56.38      4.47 o 
   0  15   3       27.07       27.44      1.85 o 
   1  15   3       48.25       45.80      2.63 o 
   2  15   3        0.83        1.50      0.92 o 
   3  15   3       47.92       47.49      2.57 o 
   4  15   3       17.91       18.38      1.32 o 
   5  15   3        2.16        2.09      0.79 o 
   6  15   3       43.09       44.16      1.81 o 
   7  15   3       65.62       68.05      4.57 o 
  -7  16   3       31.01       34.02      5.44 o 
  -6  16   3       31.43       30.87      2.56 o 
  -5  16   3       23.27       22.98      2.28 o 
  -4  16   3       34.78       37.49      2.30 o 
  -3  16   3       88.78       90.52      3.54 o 
  -2  16   3       94.48       96.71      3.63 o 
  -1  16   3        0.77        2.28      0.89 o 
   0  16   3        0.44       -0.51      0.84 o 
   1  16   3       16.60       13.33      2.76 o 
   2  16   3       13.84       13.92      1.68 o 
   3  16   3        4.43        5.30      1.19 o 
   4  16   3       40.23       38.62      2.34 o 
   5  16   3       96.69      109.46      9.06 o 
   6  16   3        0.22        1.00      1.27 o 
  -6  17   3        5.54        3.81      1.39 o 
  -5  17   3       50.32       49.80      3.15 o 
  -4  17   3       33.80       37.31      2.08 o 
  -3  17   3       99.99      108.84      4.05 o 
  -2  17   3      193.17      192.28      5.59 o 
  -1  17   3        3.47        4.21      1.09 o 
   0  17   3        6.88        7.29      1.49 o 
   1  17   3        6.99        7.86      1.48 o 
   2  17   3       32.76       33.82      4.69 o 
   3  17   3       33.28       32.72      4.07 o 
   4  17   3       22.40       24.81      2.00 o 
   5  17   3       94.45      105.32      5.30 o 
  -4  18   3       15.88       15.81      1.92 o 
  -3  18   3       82.37       85.87      3.68 o 
  -2  18   3       79.02       80.39      4.32 o 
  -1  18   3       31.29       29.76      2.20 o 
   0  18   3       54.28       60.09      4.39 o 
   1  18   3        1.17        2.00      1.21 o 
   2  18   3       20.85       14.87      2.51 o 
   3  18   3        0.29        1.76      0.89 o 
 -13   0   4       49.74       42.26      4.70 o 
 -12   0   4       22.05       21.04      2.14 o 
 -11   0   4      572.54      536.11     12.78 o 
 -10   0   4      184.38      172.29      5.51 o 
  -9   0   4       13.40       14.96      5.23 o 
  -8   0   4      123.37       95.18      2.60 o 
  -7   0   4      203.22      183.69      2.95 o 
  -6   0   4      222.51      230.79      3.18 o 
  -5   0   4      353.72      366.17      4.29 o 
  -4   0   4     1451.03     1534.26     15.55 o 
  -3   0   4     2997.73     3180.26     30.26 o 
  -2   0   4     1146.24     1188.02     11.29 o 
  -1   0   4     1324.95     1370.77     13.07 o 
   0   0   4      451.69      466.54      5.48 o 
   1   0   4      131.49      123.54      1.69 o 
   2   0   4       41.56       47.34      0.87 o 
   3   0   4      584.78      621.70      8.14 o 
   4   0   4      910.90      925.26     13.66 o 
   5   0   4     1128.93     1086.60     30.80 o 
   6   0   4      774.05      735.87     20.87 o 
   7   0   4      130.96      132.34      5.59 o 
   8   0   4       35.86       35.78      2.79 o 
   9   0   4       87.44       91.93      4.93 o 
  10   0   4       72.43       75.43      4.62 o 
  11   0   4       73.30       76.04      4.86 o 
 -13   1   4       35.51       31.56      3.37 o 
 -12   1   4      121.88      121.26      4.09 o 
 -11   1   4       90.57       96.70      3.42 o 
 -10   1   4       33.76       31.26      1.56 o 
  -9   1   4       17.38       13.65      1.22 o 
  -8   1   4      280.99      261.72      3.09 o 
  -7   1   4      173.57      166.90      1.94 o 
  -6   1   4       38.01       39.60      0.76 o 
  -5   1   4      174.37      174.52      1.71 o 
  -4   1   4      561.88      583.81      4.22 o 
  -3   1   4      791.92      872.47      5.91 o 
  -2   1   4     1146.87     1182.82      8.28 o 
  -1   1   4      341.71      361.51      2.89 o 
   0   1   4      182.00      179.32      1.73 o 
   1   1   4      640.41      657.59      5.52 o 
   2   1   4       80.21       84.11      1.04 o 
   3   1   4      241.18      239.91      3.52 o 
   4   1   4      476.04      477.73      5.66 o 
   5   1   4      126.69      124.28      2.29 o 
   6   1   4      169.71      171.98      4.51 o 
   7   1   4       61.05       61.01      2.44 o 
   8   1   4       84.48       85.93      6.16 o 
   9   1   4       26.97       27.74      2.73 o 
  10   1   4       30.03       29.59      2.03 o 
  11   1   4       31.90       31.99      2.28 o 
 -13   2   4       34.18       41.58      4.57 o 
 -12   2   4      308.69      319.79     10.90 o 
 -11   2   4       43.49       42.12      2.88 o 
 -10   2   4       25.40       22.61      1.65 o 
  -9   2   4        4.06        5.69      1.50 o 
  -8   2   4      169.43      149.56      2.22 o 
  -7   2   4       24.67       22.48      1.04 o 
  -6   2   4       86.00       84.96      1.15 o 
  -5   2   4      234.95      217.87      1.95 o 
  -4   2   4        7.49        7.87      0.34 o 
  -3   2   4      614.08      637.26      4.84 o 
  -2   2   4      375.01      386.03      2.97 o 
  -1   2   4        6.23        5.92      0.23 o 
   0   2   4        4.43        4.49      0.20 o 
   1   2   4      139.88      141.04      1.40 o 
   2   2   4      372.72      418.21      3.83 o 
   3   2   4      602.16      623.97      6.60 o 
   4   2   4      254.84      260.38      4.39 o 
   5   2   4      246.44      238.95      4.26 o 
   6   2   4       27.25       21.02      2.26 o 
   7   2   4      109.95      118.32      3.63 o 
   8   2   4        2.32        1.91      0.69 o 
   9   2   4       18.33       19.57      1.61 o 
  10   2   4       54.37       53.46      3.16 o 
  11   2   4        9.84       10.28      1.46 o 
 -13   3   4        8.66        6.63      2.27 o 
 -12   3   4       60.22       60.92      5.00 o 
 -11   3   4       14.96       14.89      2.69 o 
 -10   3   4        2.03       -0.60      0.93 o 
  -9   3   4       68.21       73.31      4.73 o 
  -8   3   4       35.24       38.97      1.47 o 
  -7   3   4      139.42      132.47      2.34 o 
  -6   3   4      435.02      415.75      4.22 o 
  -5   3   4       57.27       50.26      0.85 o 
  -4   3   4      475.32      477.33      4.20 o 
  -3   3   4      136.97      132.37      1.40 o 
  -2   3   4      238.60      270.91      2.41 o 
  -1   3   4      217.41      221.49      2.11 o 
   0   3   4      295.94      337.75      2.64 o 
   1   3   4      604.83      674.61      5.42 o 
   2   3   4      623.01      660.57      5.61 o 
   3   3   4       51.22       54.54      1.05 o 
   4   3   4      195.92      199.95      3.08 o 
   5   3   4      132.81      128.32      2.27 o 
   6   3   4       59.13       57.11      1.88 o 
   7   3   4      123.93      129.53      3.82 o 
   8   3   4       15.60       12.15      1.19 o 
   9   3   4      113.12      117.97      3.95 o 
  10   3   4       40.35       45.14      2.44 o 
  11   3   4        2.44        2.32      0.89 o 
 -13   4   4       12.60        9.38      2.54 o 
 -12   4   4       28.47       30.84      3.82 o 
 -11   4   4       54.75       56.81      4.61 o 
 -10   4   4       26.98       20.82      2.87 o 
  -9   4   4        5.78        5.93      1.00 o 
  -8   4   4      192.09      189.01      4.23 o 
  -7   4   4       61.37       64.11      1.75 o 
  -6   4   4       61.47       56.27      1.15 o 
  -5   4   4      953.57      917.75      7.93 o 
  -4   4   4      396.24      412.10      3.35 o 
  -3   4   4       98.36      103.77      1.28 o 
  -2   4   4       59.13       51.73      0.85 o 
  -1   4   4      311.77      314.15      2.95 o 
   0   4   4      485.38      503.33      3.86 o 
   1   4   4      347.12      389.84      3.12 o 
   2   4   4      121.97      134.95      1.47 o 
   3   4   4      383.59      380.67      4.04 o 
   4   4   4       21.97       25.27      0.66 o 
   5   4   4      106.41       86.77      1.44 o 
   6   4   4      143.14      139.12      3.72 o 
   7   4   4       94.10       88.40      2.88 o 
   8   4   4       49.77       52.22      2.80 o 
   9   4   4       40.85       46.22      2.84 o 
  10   4   4       24.65       27.48      1.89 o 
  11   4   4       26.35       22.75      2.54 o 
 -13   5   4        0.02        1.03      1.51 o 
 -12   5   4       14.79       15.05      2.89 o 
 -11   5   4       32.97       32.46      3.68 o 
 -10   5   4       33.80       33.14      3.51 o 
  -9   5   4       18.05       22.20      3.52 o 
  -8   5   4       24.58       22.03      1.88 o 
  -7   5   4       54.64       54.21      1.77 o 
  -6   5   4      232.24      222.40      3.08 o 
  -5   5   4      387.16      350.03      3.68 o 
  -4   5   4      142.79      136.15      1.63 o 
  -3   5   4      313.14      332.37      3.04 o 
  -2   5   4       37.53       37.09      0.72 o 
  -1   5   4      186.78      185.21      1.89 o 
   0   5   4      273.67      296.71      2.68 o 
   1   5   4      574.14      612.92      4.94 o 
   2   5   4       70.72       70.23      0.90 o 
   3   5   4       76.96       73.46      1.25 o 
   4   5   4       21.17       17.84      0.83 o 
   5   5   4       11.42        8.40      0.86 o 
   6   5   4      244.72      242.63      5.60 o 
   7   5   4      315.97      337.12      7.61 o 
   8   5   4       71.51       78.62      4.18 o 
   9   5   4        8.93        8.32      1.00 o 
  10   5   4        5.36        4.67      0.90 o 
  11   5   4       27.18       28.53      1.93 o 
 -12   6   4        2.82        2.68      1.66 o 
 -11   6   4       66.44       67.07      5.01 o 
 -10   6   4       31.24       31.74      3.43 o 
  -9   6   4        4.24        3.61      0.99 o 
  -8   6   4       10.51       12.13      1.41 o 
  -7   6   4       28.37       25.64      1.55 o 
  -6   6   4      117.55      109.32      2.22 o 
  -5   6   4      101.65       93.67      1.85 o 
  -4   6   4       30.62       31.35      0.68 o 
  -3   6   4       34.66       35.10      0.77 o 
  -2   6   4      148.72      146.31      1.56 o 
  -1   6   4      221.67      230.61      2.23 o 
   0   6   4      153.50      170.92      1.78 o 
   1   6   4      122.59      138.61      1.52 o 
   2   6   4      118.86      116.24      1.42 o 
   3   6   4       40.93       40.68      0.81 o 
   4   6   4        1.71        2.25      0.41 o 
   5   6   4       96.65       83.01      2.48 o 
   6   6   4      102.65      104.84      5.73 o 
   7   6   4       16.86       16.22      2.55 o 
   8   6   4       79.84       76.93      5.28 o 
   9   6   4        0.26        0.80      0.50 o 
  10   6   4       21.36       24.39      1.53 o 
  11   6   4        2.72        2.54      0.75 o 
 -12   7   4        5.97        2.49      1.61 o 
 -11   7   4       20.90       18.82      2.96 o 
 -10   7   4       36.04       35.82      3.53 o 
  -9   7   4       32.67       34.78      2.16 o 
  -8   7   4      116.22      116.82      4.03 o 
  -7   7   4      162.10      154.50      4.71 o 
  -6   7   4       45.13       42.88      1.43 o 
  -5   7   4      285.24      267.91      3.24 o 
  -4   7   4       45.71       48.91      0.96 o 
  -3   7   4       44.90       59.03      1.06 o 
  -2   7   4      261.21      263.92      2.73 o 
  -1   7   4       58.18       55.54      0.99 o 
   0   7   4      456.23      457.12      3.86 o 
   1   7   4       41.66       35.20      0.74 o 
   2   7   4      706.43      684.13      6.36 o 
   3   7   4      186.69      175.59      2.13 o 
   4   7   4      330.86      300.93      5.05 o 
   5   7   4       42.49       39.24      1.49 o 
   6   7   4      171.57      148.59      4.87 o 
   7   7   4        9.13        9.65      2.13 o 
   8   7   4       13.67       13.61      2.66 o 
   9   7   4       52.09       53.05      4.73 o 
  10   7   4       52.24       55.20      5.04 o 
 -12   8   4        2.21       -0.23      1.29 o 
 -11   8   4       44.16       40.42      3.95 o 
 -10   8   4       57.73       61.25      3.94 o 
  -9   8   4       58.41       58.06      4.38 o 
  -8   8   4       41.76       41.36      2.42 o 
  -7   8   4      439.53      423.89      9.92 o 
  -6   8   4       16.77       16.49      0.95 o 
  -5   8   4       23.40       23.62      0.84 o 
  -4   8   4       84.60       81.59      1.44 o 
  -3   8   4       75.82       65.92      1.11 o 
  -2   8   4       12.41       11.19      0.55 o 
  -1   8   4       58.95       53.49      1.11 o 
   0   8   4      269.61      255.73      2.89 o 
   1   8   4     1900.85     1855.86     19.98 o 
   2   8   4      160.68      165.91      2.28 o 
   3   8   4        5.49        5.30      0.46 o 
   4   8   4      117.75      120.86      2.36 o 
   5   8   4       52.95       57.01      2.34 o 
   6   8   4        1.92        2.73      0.90 o 
   7   8   4        1.81        2.22      1.79 o 
   8   8   4      130.55      128.86      5.34 o 
   9   8   4      146.38      153.87      5.69 o 
  10   8   4       19.31       18.23      3.48 o 
 -11   9   4        0.25       -0.33      1.10 o 
 -10   9   4       12.94       13.30      1.61 o 
  -9   9   4       21.55       23.98      2.02 o 
  -8   9   4       21.39       21.67      1.91 o 
  -7   9   4      108.38      106.53      3.00 o 
  -6   9   4      144.45      148.85      3.54 o 
  -5   9   4       31.49       30.93      1.52 o 
  -4   9   4       33.26       32.23      1.04 o 
  -3   9   4       24.57       21.43      0.82 o 
  -2   9   4       62.71       58.24      1.22 o 
  -1   9   4       10.17       10.45      0.54 o 
   0   9   4       11.97       13.33      0.63 o 
   1   9   4       60.74       58.25      1.43 o 
   2   9   4       68.62       65.69      1.61 o 
   3   9   4        6.29        5.81      0.59 o 
   4   9   4       57.52       58.12      1.53 o 
   5   9   4       94.46      103.58      4.02 o 
   6   9   4       22.13       20.49      3.29 o 
   7   9   4       22.47       21.57      2.15 o 
   8   9   4      164.14      166.36      5.89 o 
   9   9   4       22.04       27.26      2.56 o 
  10   9   4       27.32       31.81      2.83 o 
 -11  10   4       39.22       40.53      2.65 o 
 -10  10   4       16.78       18.89      1.47 o 
  -9  10   4       22.32       19.07      2.49 o 
  -8  10   4       41.95       43.72      2.09 o 
  -7  10   4      438.55      446.75      9.15 o 
  -6  10   4      177.09      178.78      9.24 o 
  -5  10   4      157.44      160.40      3.69 o 
  -4  10   4       73.28       72.07      1.82 o 
  -3  10   4       26.05       23.69      1.33 o 
  -2  10   4      266.81      245.70      3.71 o 
  -1  10   4        1.90        2.13      0.38 o 
   0  10   4        6.95        6.46      0.80 o 
   1  10   4       12.45       14.03      1.04 o 
   2  10   4      216.16      208.55      4.36 o 
   3  10   4       35.91       36.86      1.98 o 
   4  10   4       27.94       27.50      1.28 o 
   5  10   4       89.39       83.38      4.83 o 
   6  10   4       36.82       42.50      3.68 o 
   7  10   4        1.98        0.23      1.63 o 
   8  10   4      415.56      443.08     15.67 o 
   9  10   4       15.19       16.34      2.87 o 
 -11  11   4       43.36       43.95      4.27 o 
 -10  11   4        2.92        2.95      0.94 o 
  -9  11   4       22.75       24.43      1.63 o 
  -8  11   4       92.30       82.10      3.90 o 
  -7  11   4       15.33       13.93      3.86 o 
  -6  11   4      105.95       96.45      5.78 o 
  -5  11   4      246.02      230.28      5.42 o 
  -4  11   4       15.51       15.32      1.20 o 
  -3  11   4      388.33      345.65      7.07 o 
  -2  11   4       61.17       53.84      1.71 o 
  -1  11   4       77.84       79.86      3.13 o 
   0  11   4       73.42       71.58      2.23 o 
   1  11   4       43.27       41.57      1.70 o 
   2  11   4       30.17       30.91      1.46 o 
   3  11   4       17.94       15.91      1.07 o 
   4  11   4      128.14      133.39      3.20 o 
   5  11   4      117.20      129.98      3.93 o 
   6  11   4      107.50      111.17      5.98 o 
   7  11   4       11.78       11.65      2.47 o 
   8  11   4       15.16       18.84      2.95 o 
   9  11   4       11.55       15.60      2.82 o 
 -10  12   4        4.42        5.33      1.90 o 
  -9  12   4        5.28        5.42      1.38 o 
  -8  12   4       10.20        8.23      1.54 o 
  -7  12   4       52.24       52.42      2.97 o 
  -6  12   4       31.11       27.07      2.20 o 
  -5  12   4       24.06       23.65      1.70 o 
  -4  12   4        8.93        7.21      0.93 o 
  -3  12   4      106.42      101.38      2.82 o 
  -2  12   4       42.31       47.58      2.03 o 
  -1  12   4       23.16       21.11      2.38 o 
   0  12   4        1.07        0.97      0.73 o 
   1  12   4       44.20       43.20      4.54 o 
   2  12   4        3.38        1.92      0.65 o 
   3  12   4       61.99       58.32      2.03 o 
   4  12   4       81.56       87.12      2.48 o 
   5  12   4       69.38       71.74      2.04 o 
   6  12   4        6.23        5.30      2.04 o 
   7  12   4       25.25       27.11      3.22 o 
   8  12   4       75.29       78.31      5.26 o 
  -9  13   4       34.65       36.22      2.61 o 
  -8  13   4       18.45       20.50      2.11 o 
  -7  13   4       15.40       15.96      3.30 o 
  -6  13   4       51.16       48.97      5.35 o 
  -5  13   4       22.27       24.74      1.83 o 
  -4  13   4        3.61        4.65      1.03 o 
  -3  13   4       94.48       92.37      3.17 o 
  -2  13   4       32.30       32.26      1.89 o 
  -1  13   4       18.85       18.65      1.57 o 
   0  13   4       35.72       36.86      2.21 o 
   1  13   4        0.97       -0.05      0.87 o 
   2  13   4       79.14       75.56      2.43 o 
   3  13   4       34.61       32.61      1.63 o 
   4  13   4       88.40       89.03      2.61 o 
   5  13   4       21.11       23.11      1.22 o 
   6  13   4      106.79       97.66      5.58 o 
   7  13   4        6.16        6.61      1.91 o 
   8  13   4       12.79       11.02      2.42 o 
  -9  14   4        9.73        6.38      2.26 o 
  -8  14   4        8.40        9.29      1.61 o 
  -7  14   4      134.53      130.72      6.93 o 
  -6  14   4        8.26        7.91      1.61 o 
  -5  14   4        4.26        3.38      1.04 o 
  -4  14   4       11.64        8.78      2.89 o 
  -3  14   4       15.42       14.44      1.48 o 
  -2  14   4       41.96       40.71      2.13 o 
  -1  14   4        1.59        1.87      0.70 o 
   0  14   4       23.74       25.21      3.06 o 
   1  14   4      178.94      194.10      5.76 o 
   2  14   4        5.37        5.44      0.89 o 
   3  14   4       34.34       35.30      1.71 o 
   4  14   4       89.10       91.16      2.73 o 
   5  14   4        6.01        7.03      0.97 o 
   6  14   4        9.32        6.37      1.98 o 
   7  14   4       12.78       11.75      2.41 o 
  -8  15   4       46.65       51.73      3.08 o 
  -7  15   4       42.35       48.55      3.07 o 
  -6  15   4       35.98       35.94      2.81 o 
  -5  15   4       10.70        9.88      1.46 o 
  -4  15   4       18.15       16.08      2.08 o 
  -3  15   4        9.03        9.52      1.31 o 
  -2  15   4       23.02       27.25      2.34 o 
  -1  15   4        7.09        7.19      2.45 o 
   0  15   4      159.47      176.95      5.68 o 
   1  15   4       65.96       70.00      3.27 o 
   2  15   4       49.36       48.48      4.99 o 
   3  15   4        6.08        6.59      1.92 o 
   4  15   4       11.17       11.22      1.10 o 
   5  15   4       17.49       17.13      1.99 o 
   6  15   4        3.08        2.24      1.72 o 
  -7  16   4        6.46        6.70      1.59 o 
  -6  16   4       66.25       70.12      3.77 o 
  -5  16   4        6.10        7.26      1.34 o 
  -4  16   4       25.22       22.41      2.45 o 
  -3  16   4       43.66       47.74      2.72 o 
  -2  16   4        0.84        1.61      0.76 o 
  -1  16   4       23.35       25.87      2.26 o 
   0  16   4       33.33       32.81      2.47 o 
   1  16   4        9.47       12.77      1.68 o 
   2  16   4      142.18      140.83      4.86 o 
   3  16   4        7.93        9.05      1.35 o 
   4  16   4       36.27       36.61      2.18 o 
   5  16   4        2.02        1.81      1.07 o 
  -5  17   4        5.43        4.35      1.29 o 
  -4  17   4       11.92       10.27      2.15 o 
  -3  17   4       42.56       42.48      3.30 o 
  -2  17   4       22.15       21.35      1.67 o 
  -1  17   4       26.00       30.08      2.49 o 
   0  17   4        4.10        8.43      3.54 o 
   1  17   4       70.01       67.41      3.39 o 
   2  17   4        2.14        3.95      1.08 o 
   3  17   4        8.86       10.88      1.46 o 
   4  17   4        3.87        1.51      1.05 o 
  -3  18   4      197.08      199.88      6.02 o 
  -2  18   4       68.97       73.09      5.98 o 
  -1  18   4       26.96       30.17      2.55 o 
   0  18   4       27.08       27.69      4.12 o 
   1  18   4       13.99       16.01      3.06 o 
 -13   1   5       11.51       10.65      1.83 o 
 -12   1   5      359.81      373.66     18.84 o 
 -11   1   5       11.73       12.06      1.35 o 
 -10   1   5       56.60       51.08      2.23 o 
  -9   1   5       21.77       20.83      1.67 o 
  -8   1   5       83.54       79.10      1.93 o 
  -7   1   5       15.04       14.00      0.72 o 
  -6   1   5       63.93       60.82      1.07 o 
  -5   1   5      104.20      104.19      1.31 o 
  -4   1   5      282.35      304.93      2.55 o 
  -3   1   5      338.57      380.68      3.23 o 
  -2   1   5       48.15       45.52      0.67 o 
  -1   1   5      406.14      443.47      3.66 o 
   0   1   5        2.14        2.06      0.20 o 
   1   1   5      453.16      467.79      4.33 o 
   2   1   5        7.31        5.77      0.36 o 
   3   1   5      203.29      204.83      3.40 o 
   4   1   5      504.83      473.06      8.53 o 
   5   1   5       92.11       86.06      2.86 o 
   6   1   5       40.59       38.71      1.87 o 
   7   1   5       21.01       21.82      2.75 o 
   8   1   5        4.21        3.83      0.87 o 
   9   1   5      144.86      149.45      4.77 o 
  10   1   5       98.46       99.03      3.84 o 
  11   1   5       55.70       56.44      2.93 o 
 -13   2   5       65.16       75.69      6.11 o 
 -12   2   5      162.22      152.09      5.61 o 
 -11   2   5       35.65       32.54      4.08 o 
 -10   2   5        2.60        1.20      0.91 o 
  -9   2   5      139.67      133.04      3.67 o 
  -8   2   5      226.55      211.15      3.68 o 
  -7   2   5        2.06        0.83      0.35 o 
  -6   2   5      241.90      235.18      2.77 o 
  -5   2   5      676.50      682.94      5.85 o 
  -4   2   5      367.86      378.38      3.39 o 
  -3   2   5      139.29      154.99      1.51 o 
  -2   2   5       85.98       92.95      1.00 o 
  -1   2   5      402.65      406.21      3.07 o 
   0   2   5      823.94      880.62      6.54 o 
   1   2   5      289.45      311.49      2.81 o 
   2   2   5      436.17      447.37      4.50 o 
   3   2   5      165.15      159.26      2.55 o 
   4   2   5      123.09      117.80      2.95 o 
   5   2   5       38.66       38.85      1.39 o 
   6   2   5       34.11       37.09      3.15 o 
   7   2   5       80.27       80.49      2.95 o 
   8   2   5       74.00       73.80      2.94 o 
   9   2   5       52.59       54.45      8.43 o 
  10   2   5       42.42       42.08      2.42 o 
  11   2   5        2.43        2.16      0.94 o 
 -13   3   5       12.33       14.81      3.22 o 
 -12   3   5       13.73       15.75      3.11 o 
 -11   3   5        1.96        2.29      1.08 o 
 -10   3   5       21.83       21.33      2.23 o 
  -9   3   5       29.21       25.81      1.47 o 
  -8   3   5      103.03       94.11      2.78 o 
  -7   3   5      108.85      109.25      2.28 o 
  -6   3   5      110.22      102.66      1.68 o 
  -5   3   5      579.59      560.30      5.57 o 
  -4   3   5       81.65       71.08      1.39 o 
  -3   3   5       38.33       39.97      0.74 o 
  -2   3   5      106.05      101.18      1.27 o 
  -1   3   5      155.64      165.39      1.65 o 
   0   3   5       60.77       67.40      0.80 o 
   1   3   5        4.23        5.07      0.32 o 
   2   3   5       82.02       74.73      1.13 o 
   3   3   5       18.66       20.48      0.74 o 
   4   3   5       21.84       22.90      1.13 o 
   5   3   5       54.01       47.78      1.71 o 
   6   3   5       64.88       54.53      2.18 o 
   7   3   5      213.70      211.86      5.53 o 
   8   3   5       51.37       54.21      2.42 o 
   9   3   5       37.91       35.65      2.07 o 
  10   3   5       12.18       12.22      1.42 o 
  11   3   5       24.30       22.48      1.87 o 
 -12   4   5        6.57        5.19      2.01 o 
 -11   4   5        5.14        5.15      1.92 o 
 -10   4   5        5.86        7.58      2.00 o 
  -9   4   5       18.06       21.04      1.40 o 
  -8   4   5      128.37      115.81      3.19 o 
  -7   4   5       19.58       21.60      1.12 o 
  -6   4   5       75.87       73.69      1.55 o 
  -5   4   5      156.07      143.62      1.99 o 
  -4   4   5       16.89       17.50      0.61 o 
  -3   4   5      146.99      142.57      1.86 o 
  -2   4   5      235.24      224.63      2.25 o 
  -1   4   5       82.49       87.75      1.21 o 
   0   4   5      189.08      183.33      1.66 o 
   1   4   5      158.13      156.28      1.71 o 
   2   4   5       72.98       77.28      1.15 o 
   3   4   5       24.50       25.31      0.79 o 
   4   4   5      104.70      103.46      2.37 o 
   5   4   5       94.75       82.09      2.98 o 
   6   4   5      106.33      102.86      3.14 o 
   7   4   5       74.30       79.70      2.77 o 
   8   4   5       28.38       26.87      1.66 o 
   9   4   5        5.64        4.30      0.89 o 
  10   4   5       13.48       13.77      1.41 o 
 -12   5   5       37.33       39.30      4.36 o 
 -11   5   5        8.15        9.60      2.42 o 
 -10   5   5       58.91       63.33      4.79 o 
  -9   5   5        6.79        7.79      1.06 o 
  -8   5   5       63.68       62.41      2.32 o 
  -7   5   5       23.79       24.52      1.52 o 
  -6   5   5      164.17      159.14      2.39 o 
  -5   5   5      156.86      152.29      2.00 o 
  -4   5   5      536.88      547.29      5.27 o 
  -3   5   5       47.45       45.98      0.94 o 
  -2   5   5      232.32      235.54      2.79 o 
  -1   5   5       52.50       49.81      0.93 o 
   0   5   5      317.46      330.70      3.02 o 
   1   5   5      293.31      289.18      3.00 o 
   2   5   5      572.68      576.19      6.05 o 
   3   5   5      242.63      227.14      2.72 o 
   4   5   5      253.38      215.37      3.33 o 
   5   5   5       62.62       53.93      1.46 o 
   6   5   5       12.56       13.51      0.94 o 
   7   5   5       83.99       91.20      2.86 o 
   8   5   5       38.14       39.37      1.80 o 
   9   5   5       13.20       12.99      1.41 o 
  10   5   5       32.75       35.98      3.11 o 
 -12   6   5       12.80       13.72      2.93 o 
 -11   6   5       99.36       94.07      6.26 o 
 -10   6   5       83.09       86.26      3.39 o 
  -9   6   5      130.71      129.74      4.42 o 
  -8   6   5        3.52        4.16      0.88 o 
  -7   6   5       52.17       52.95      2.11 o 
  -6   6   5       27.68       29.40      1.25 o 
  -5   6   5      136.50      130.31      1.81 o 
  -4   6   5      264.71      270.46      2.92 o 
  -3   6   5       72.40       73.36      1.23 o 
  -2   6   5      304.74      292.86      3.09 o 
  -1   6   5       57.89       54.88      1.02 o 
   0   6   5       45.97       47.53      0.99 o 
   1   6   5      305.14      294.51      3.31 o 
   2   6   5      228.12      215.76      2.60 o 
   3   6   5       43.00       45.41      1.30 o 
   4   6   5      167.78      141.83      2.52 o 
   5   6   5      112.01      102.32      2.83 o 
   6   6   5       48.12       48.99      3.93 o 
   7   6   5      186.29      186.47      8.74 o 
   8   6   5      104.71      113.38      6.71 o 
   9   6   5       74.16       80.21      5.73 o 
  10   6   5       42.29       39.50      4.36 o 
 -12   7   5        1.30        0.09      1.37 o 
 -11   7   5        0.98        1.64      1.55 o 
 -10   7   5        4.86        8.02      2.59 o 
  -9   7   5       17.94       17.49      1.83 o 
  -8   7   5       46.91       48.81      2.64 o 
  -7   7   5       89.73       86.81      2.77 o 
  -6   7   5       76.00       72.20      1.82 o 
  -5   7   5       84.51       74.64      1.61 o 
  -4   7   5      187.05      187.64      2.19 o 
  -3   7   5      209.58      197.53      2.25 o 
  -2   7   5       62.17       60.41      1.12 o 
  -1   7   5       25.02       26.20      0.76 o 
   0   7   5      210.37      208.89      2.98 o 
   1   7   5      761.70      756.76      8.34 o 
   2   7   5      285.82      264.56      3.31 o 
   3   7   5       45.27       43.42      1.19 o 
   4   7   5      186.27      183.46      4.10 o 
   5   7   5       40.43       38.94      2.37 o 
   6   7   5       85.15       85.46      4.56 o 
   7   7   5       42.62       42.34      4.05 o 
   8   7   5      129.65      149.05      8.11 o 
   9   7   5       80.22       85.91      6.16 o 
  10   7   5       14.15        7.74      2.46 o 
 -11   8   5       18.07       20.32      3.18 o 
 -10   8   5        5.20        3.89      1.24 o 
  -9   8   5       92.61       90.13      6.44 o 
  -8   8   5       87.94       92.29      3.76 o 
  -7   8   5       48.11       45.66      2.05 o 
  -6   8   5       23.66       24.88      3.26 o 
  -5   8   5       41.85       42.35      1.83 o 
  -4   8   5       79.38       85.39      1.66 o 
  -3   8   5      105.05       84.23      1.45 o 
  -2   8   5       64.44       52.22      1.07 o 
  -1   8   5      213.23      210.60      2.85 o 
   0   8   5      536.48      539.65      6.34 o 
   1   8   5       43.06       41.66      1.20 o 
   2   8   5       79.58       77.43      1.71 o 
   3   8   5       34.65       33.07      1.21 o 
   4   8   5       21.07       21.76      1.57 o 
   5   8   5       25.96       31.89      3.73 o 
   6   8   5       24.97       22.97      2.07 o 
   7   8   5       19.05       23.14      2.20 o 
   8   8   5      209.70      218.65     10.56 o 
   9   8   5       36.91       32.08      4.11 o 
 -11   9   5       26.90       26.96      3.66 o 
 -10   9   5      122.88      127.49      7.16 o 
  -9   9   5      190.51      199.91      7.08 o 
  -8   9   5      393.90      386.89     12.10 o 
  -7   9   5      109.63      109.57      4.15 o 
  -6   9   5       22.95       22.30      1.35 o 
  -5   9   5       15.71       17.97      1.01 o 
  -4   9   5       10.09       10.11      0.74 o 
  -3   9   5       24.85       24.03      0.89 o 
  -2   9   5       31.53       25.10      1.18 o 
  -1   9   5      116.44      114.99      3.00 o 
   0   9   5     1999.49     1994.85     27.59 o 
   1   9   5      170.70      172.39      3.51 o 
   2   9   5       59.65       53.97      1.79 o 
   3   9   5       67.23       64.84      1.88 o 
   4   9   5       26.99       28.92      2.93 o 
   5   9   5       44.64       45.45      4.97 o 
   6   9   5        4.85        6.24      1.44 o 
   7   9   5      126.86      127.62      5.33 o 
   8   9   5      360.10      379.22     14.85 o 
   9   9   5      221.41      250.45      8.07 o 
 -11  10   5        9.50       10.14      1.55 o 
 -10  10   5       14.94       15.68      1.40 o 
  -9  10   5       31.85       33.04      1.83 o 
  -8  10   5      113.33      101.77      4.18 o 
  -7  10   5      143.23      142.09      4.99 o 
  -6  10   5       31.77       32.50      1.60 o 
  -5  10   5        7.74        6.43      1.10 o 
  -4  10   5       14.35       16.44      1.07 o 
  -3  10   5       15.06       15.25      1.10 o 
  -2  10   5       22.89       20.13      1.01 o 
  -1  10   5       58.94       59.18      2.08 o 
   0  10   5      118.62      114.81      3.02 o 
   1  10   5      316.40      306.63      5.99 o 
   2  10   5       59.55       61.55      2.04 o 
   3  10   5       46.50       43.74      2.95 o 
   4  10   5       67.95       74.55      2.43 o 
   5  10   5       40.21       43.74      3.77 o 
   6  10   5       17.74       26.18      3.15 o 
   7  10   5       29.04       32.95      3.67 o 
   8  10   5       12.70       14.76      2.83 o 
   9  10   5      144.07      159.89      8.35 o 
 -10  11   5        4.07        3.89      1.30 o 
  -9  11   5       29.03       27.08      2.35 o 
  -8  11   5       67.92       70.62      3.50 o 
  -7  11   5      122.63      128.34      7.23 o 
  -6  11   5       87.77       89.46      3.20 o 
  -5  11   5        2.67        2.37      0.72 o 
  -4  11   5       67.13       64.13      2.55 o 
  -3  11   5       47.23       42.39      3.05 o 
  -2  11   5       14.91       12.41      1.45 o 
  -1  11   5       19.71       19.66      1.32 o 
   0  11   5      181.17      182.35      4.17 o 
   1  11   5       17.80       18.90      1.24 o 
   2  11   5       33.97       32.34      2.79 o 
   3  11   5       73.86       73.71      2.22 o 
   4  11   5        0.11        0.25      0.47 o 
   5  11   5       36.89       39.28      3.71 o 
   6  11   5       15.12       16.09      2.81 o 
   7  11   5       23.06       25.07      3.22 o 
   8  11   5       11.68        9.01      2.37 o 
 -10  12   5       19.33       22.77      2.19 o 
  -9  12   5        2.38        2.40      1.22 o 
  -8  12   5        4.07        3.95      1.31 o 
  -7  12   5       37.80       42.06      2.81 o 
  -6  12   5      115.46      115.02      4.52 o 
  -5  12   5       29.59       28.13      1.61 o 
  -4  12   5       49.83       41.29      2.33 o 
  -3  12   5        5.36        5.51      0.98 o 
  -2  12   5       60.79       60.66      2.94 o 
  -1  12   5       62.86       64.62      2.98 o 
   0  12   5        1.16       -0.07      0.66 o 
   1  12   5       89.85       84.61      2.62 o 
   2  12   5        4.72        4.25      0.91 o 
   3  12   5       34.46       34.73      1.60 o 
   4  12   5      325.45      334.26      6.23 o 
   5  12   5        0.88        2.54      1.64 o 
   6  12   5        9.26        7.56      2.16 o 
   7  12   5       34.39       34.25      3.79 o 
   8  12   5        7.54        4.57      2.08 o 
  -9  13   5       14.94       18.72      2.07 o 
  -8  13   5       32.68       36.45      3.68 o 
  -7  13   5       39.04       41.60      3.76 o 
  -6  13   5       61.85       69.59     11.16 o 
  -5  13   5       45.33       47.21      2.05 o 
  -4  13   5       58.49       57.71      2.57 o 
  -3  13   5       40.55       36.84      2.06 o 
  -2  13   5       53.59       49.89      2.80 o 
  -1  13   5        0.21        0.78      0.73 o 
   0  13   5       57.46       60.98      2.33 o 
   1  13   5        4.95        5.20      1.04 o 
   2  13   5       40.00       38.37      3.09 o 
   3  13   5        7.92        6.62      0.89 o 
   4  13   5        5.29        5.10      0.74 o 
   5  13   5       20.96       22.52      2.95 o 
   6  13   5       11.30       14.42      2.52 o 
   7  13   5       10.65       10.48      2.32 o 
  -8  14   5       19.49       18.61      2.16 o 
  -7  14   5       57.00       55.82      4.85 o 
  -6  14   5       22.30       23.00      2.87 o 
  -5  14   5       28.75       25.98      1.70 o 
  -4  14   5       47.25       44.11      3.84 o 
  -3  14   5       15.26       15.92      1.57 o 
  -2  14   5       24.36       23.92      2.15 o 
  -1  14   5        6.90        4.12      1.20 o 
   0  14   5      136.75      129.78      4.59 o 
   1  14   5       25.15       23.76      1.91 o 
   2  14   5       41.80       44.04      1.95 o 
   3  14   5       15.98       16.14      1.31 o 
   4  14   5        3.68        5.07      0.81 o 
   5  14   5       15.78       14.64      2.55 o 
   6  14   5       10.16       14.18      2.60 o 
  -7  15   5        5.72        6.09      1.61 o 
  -6  15   5       15.08       15.15      2.11 o 
  -5  15   5        2.55        1.15      1.17 o 
  -4  15   5        3.74        3.88      1.07 o 
  -3  15   5        9.84        9.42      1.63 o 
  -2  15   5       86.01       86.71      4.17 o 
  -1  15   5        8.51        8.93      2.72 o 
   0  15   5       48.86       48.98      3.00 o 
   1  15   5       12.39       14.23      1.63 o 
   2  15   5       16.01       17.11      1.68 o 
   3  15   5        3.51        2.90      0.89 o 
   4  15   5        1.19        1.37      0.88 o 
   5  15   5       17.61       15.98      2.58 o 
  -6  16   5        0.85        2.67      3.09 o 
  -5  16   5       33.77       35.32      2.58 o 
  -4  16   5      110.99      120.04      4.19 o 
  -3  16   5      153.50      159.36      6.49 o 
  -2  16   5       21.10       21.29      3.51 o 
  -1  16   5       40.19       44.36      5.49 o 
   0  16   5        5.64        2.43      1.06 o 
   1  16   5       63.86       71.26      3.35 o 
   2  16   5       22.00       22.60      1.94 o 
   3  16   5        1.75        3.22      0.96 o 
   4  16   5       65.84       70.39      6.19 o 
  -4  17   5      375.58      401.06      9.15 o 
  -3  17   5        0.22        0.27      1.00 o 
  -2  17   5       21.47       22.35      3.65 o 
  -1  17   5        8.64       11.29      2.84 o 
   0  17   5        0.98        1.46      1.83 o 
   1  17   5        2.48        4.91      2.88 o 
   2  17   5        5.34        5.60      1.68 o 
 -12   0   6      414.89      434.09     15.44 o 
 -11   0   6       58.27       62.04      4.42 o 
 -10   0   6        1.02        1.26      1.25 o 
  -9   0   6      113.97      109.17      5.46 o 
  -8   0   6       52.95       50.87      2.89 o 
  -7   0   6       44.55       44.09      1.84 o 
  -6   0   6       14.02       15.19      1.01 o 
  -5   0   6     2147.01     2139.48     34.09 o 
  -4   0   6      590.79      595.80      8.15 o 
  -3   0   6      214.08      210.02      4.00 o 
  -2   0   6      568.98      594.26      7.51 o 
  -1   0   6      720.80      738.47      9.07 o 
   0   0   6       20.23       20.06      1.01 o 
   1   0   6      131.35      127.66      3.36 o 
   2   0   6      171.62      167.76      5.01 o 
   3   0   6      496.62      470.04     10.93 o 
   4   0   6      546.83      509.61     22.92 o 
   5   0   6       39.34       39.40      2.71 o 
   6   0   6      284.31      275.65      9.69 o 
   7   0   6       11.43       10.50      1.73 o 
   8   0   6      114.39      117.24      5.73 o 
   9   0   6        1.22        0.00      0.88 o 
  10   0   6      111.84      109.88      5.88 o 
 -12   1   6       75.62       70.89      4.88 o 
 -11   1   6        5.55        6.33      1.90 o 
 -10   1   6        6.88        8.32      1.36 o 
  -9   1   6        2.00        1.73      0.67 o 
  -8   1   6        3.66        4.32      0.67 o 
  -7   1   6       14.15       14.00      0.81 o 
  -6   1   6      169.95      160.07      2.52 o 
  -5   1   6      869.39      867.74      8.53 o 
  -4   1   6      111.33      117.45      1.82 o 
  -3   1   6       46.84       50.69      0.96 o 
  -2   1   6      142.92      140.06      1.66 o 
  -1   1   6        7.57       10.92      0.47 o 
   0   1   6      163.23      170.47      2.21 o 
   1   1   6       41.16       39.70      1.69 o 
   2   1   6      149.01      153.15      3.32 o 
   3   1   6      718.07      703.73     10.90 o 
   4   1   6      393.04      378.27      6.54 o 
   5   1   6        1.05        1.30      0.52 o 
   6   1   6       48.18       47.30      2.22 o 
   7   1   6        4.86        4.91      0.94 o 
   8   1   6       14.00       13.46      1.81 o 
   9   1   6        9.83        9.72      1.34 o 
  10   1   6       32.60       32.43      4.15 o 
 -12   2   6      114.69      118.43      6.49 o 
 -11   2   6       31.01       28.46      3.12 o 
 -10   2   6       87.58       89.09      5.17 o 
  -9   2   6       69.73       73.94      5.76 o 
  -8   2   6       68.41       71.63      2.84 o 
  -7   2   6        0.80        0.24      0.51 o 
  -6   2   6      202.47      199.37      3.66 o 
  -5   2   6      160.13      157.45      2.38 o 
  -4   2   6      291.93      282.81      3.57 o 
  -3   2   6       62.82       61.45      1.23 o 
  -2   2   6      213.56      217.84      2.84 o 
  -1   2   6      299.38      305.46      3.27 o 
   0   2   6      168.22      160.18      2.51 o 
   1   2   6       31.67       32.98      1.09 o 
   2   2   6       60.33       59.24      1.67 o 
   3   2   6       10.77       11.38      0.87 o 
   4   2   6        8.73        8.98      0.80 o 
   5   2   6       21.20       21.60      1.39 o 
   6   2   6       87.97       86.32      3.10 o 
   7   2   6       20.67       20.96      1.66 o 
   8   2   6        7.57        7.95      1.18 o 
   9   2   6       18.37       19.17      1.92 o 
  10   2   6       45.85       49.40      3.27 o 
 -12   3   6       27.70       26.42      2.49 o 
 -11   3   6       90.51       94.71      4.97 o 
 -10   3   6       41.66       44.93      3.65 o 
  -9   3   6       50.51       51.23      2.13 o 
  -8   3   6       40.38       37.54      1.82 o 
  -7   3   6      224.72      213.03      3.38 o 
  -6   3   6       77.46       71.11      1.60 o 
  -5   3   6       66.21       66.44      1.43 o 
  -4   3   6        7.56        8.52      0.59 o 
  -3   3   6      134.60      130.68      1.94 o 
  -2   3   6      191.00      199.34      2.41 o 
  -1   3   6      267.52      264.50      3.11 o 
   0   3   6      222.58      233.12      3.14 o 
   1   3   6      279.48      274.25      3.78 o 
   2   3   6      400.21      400.20      6.20 o 
   3   3   6        3.75        4.11      0.54 o 
   4   3   6      146.84      147.50      3.27 o 
   5   3   6        9.47        8.47      0.95 o 
   6   3   6      139.79      137.06      4.11 o 
   7   3   6      163.87      172.47      4.92 o 
   8   3   6      135.24      141.93      4.46 o 
   9   3   6      122.25      119.67      6.18 o 
  10   3   6       48.43       53.44      3.63 o 
 -12   4   6       20.29       19.59      2.16 o 
 -11   4   6       13.30       11.99      1.74 o 
 -10   4   6        2.68        3.23      0.88 o 
  -9   4   6      101.94      107.81      3.25 o 
  -8   4   6       91.52       81.16      2.72 o 
  -7   4   6        6.88        5.83      2.01 o 
  -6   4   6       28.08       29.85      0.99 o 
  -5   4   6      250.05      258.09      3.43 o 
  -4   4   6       15.86       18.92      0.79 o 
  -3   4   6      114.16       99.34      1.67 o 
  -2   4   6        6.46        7.11      0.49 o 
  -1   4   6       95.95      100.43      1.60 o 
   0   4   6      226.27      246.35      3.55 o 
   1   4   6      260.41      250.53      3.59 o 
   2   4   6      257.78      238.20      3.74 o 
   3   4   6      234.94      220.13      3.97 o 
   4   4   6       32.21       30.23      1.47 o 
   5   4   6       47.69       43.61      3.10 o 
   6   4   6       19.80       20.27      1.38 o 
   7   4   6       23.61       27.41      1.62 o 
   8   4   6       28.42       30.13      3.75 o 
   9   4   6       47.76       47.18      5.84 o 
  10   4   6        1.11        0.86      0.69 o 
 -12   5   6        9.51        8.90      2.70 o 
 -11   5   6        3.47        1.68      1.10 o 
 -10   5   6       27.46       30.13      1.80 o 
  -9   5   6      124.24      118.77      3.49 o 
  -8   5   6       21.48       20.56      1.49 o 
  -7   5   6        5.51        5.61      0.94 o 
  -6   5   6        6.09        6.13      0.63 o 
  -5   5   6        1.10        0.49      0.33 o 
  -4   5   6        7.97        7.48      0.56 o 
  -3   5   6       60.85       53.41      1.20 o 
  -2   5   6       54.24       57.85      1.29 o 
  -1   5   6       40.28       43.96      1.13 o 
   0   5   6       68.42       67.17      1.38 o 
   1   5   6      164.98      155.57      2.60 o 
   2   5   6       97.97       94.72      2.05 o 
   3   5   6       84.87       80.71      2.13 o 
   4   5   6        4.41        5.32      0.67 o 
   5   5   6        1.22        0.54      0.75 o 
   6   5   6       28.01       29.32      1.54 o 
   7   5   6       15.96       17.48      1.65 o 
   8   5   6       11.62       11.49      1.05 o 
   9   5   6        4.40        5.50      1.91 o 
  10   5   6        2.54        4.52      2.02 o 
 -12   6   6        8.87       10.39      2.74 o 
 -11   6   6        4.46        3.60      1.88 o 
 -10   6   6        3.06        2.32      1.00 o 
  -9   6   6       10.38        9.57      1.20 o 
  -8   6   6      103.25       96.35      3.07 o 
  -7   6   6       27.52       26.19      1.65 o 
  -6   6   6       86.22       85.48      2.06 o 
  -5   6   6       31.29       32.73      1.35 o 
  -4   6   6       99.12       95.15      1.72 o 
  -3   6   6       13.01       11.95      0.81 o 
  -2   6   6       71.29       63.90      1.40 o 
  -1   6   6       76.92       77.27      1.57 o 
   0   6   6      127.99      133.37      2.18 o 
   1   6   6       12.05       11.56      0.61 o 
   2   6   6      198.22      196.05      4.00 o 
   3   6   6       95.69       92.91      2.35 o 
   4   6   6       22.25       24.28      1.19 o 
   5   6   6       27.16       25.84      1.30 o 
   6   6   6       11.10       11.20      2.39 o 
   7   6   6      142.38      136.30      7.40 o 
   8   6   6      154.27      169.91      8.74 o 
   9   6   6       38.27       41.63      4.39 o 
 -11   7   6       11.14       10.09      2.69 o 
 -10   7   6       12.91       14.70      1.45 o 
  -9   7   6      126.37      124.50      3.70 o 
  -8   7   6      126.86      123.40      3.64 o 
  -7   7   6        8.44        9.60      1.58 o 
  -6   7   6       40.13       39.10      1.91 o 
  -5   7   6       19.97       18.98      1.08 o 
  -4   7   6      180.77      194.45      2.86 o 
  -3   7   6       42.88       35.67      1.16 o 
  -2   7   6       34.95       27.98      1.05 o 
  -1   7   6      146.57      140.60      2.50 o 
   0   7   6       48.17       49.63      1.63 o 
   1   7   6        9.64        9.13      0.70 o 
   2   7   6        9.67        8.02      1.73 o 
   3   7   6       54.32       48.37      1.79 o 
   4   7   6       78.81       76.85      2.23 o 
   5   7   6       41.08       42.63      3.29 o 
   6   7   6        1.98        0.36      1.25 o 
   7   7   6       44.77       37.75      4.03 o 
   8   7   6       80.76       85.01      6.08 o 
   9   7   6       63.92       64.07      5.44 o 
 -11   8   6       23.96       21.72      3.47 o 
 -10   8   6       52.56       52.78      3.01 o 
  -9   8   6       47.48       46.09      2.31 o 
  -8   8   6       22.78       25.11      1.34 o 
  -7   8   6       21.40       20.27      2.15 o 
  -6   8   6      105.65      104.68      2.88 o 
  -5   8   6       26.80       28.32      1.33 o 
  -4   8   6       20.86       18.09      1.16 o 
  -3   8   6      320.70      302.41      5.26 o 
  -2   8   6      311.19      291.84      5.86 o 
  -1   8   6      225.42      230.62      4.41 o 
   0   8   6      120.49      121.30      2.82 o 
   1   8   6       13.86       14.63      0.95 o 
   2   8   6       63.52       58.88      1.65 o 
   3   8   6       43.09       45.10      1.74 o 
   4   8   6        4.99        4.84      0.65 o 
   5   8   6        4.10        5.44      2.00 o 
   6   8   6       76.14       77.99      4.29 o 
   7   8   6      632.65      657.42     22.56 o 
   8   8   6        9.96        9.21      2.68 o 
   9   8   6      121.12      145.98      8.67 o 
 -11   9   6       24.21       30.45      2.81 o 
 -10   9   6        0.96        1.86      0.85 o 
  -9   9   6       26.24       26.18      2.32 o 
  -8   9   6       15.82       13.60      1.44 o 
  -7   9   6        6.71        8.35      1.23 o 
  -6   9   6       30.57       34.56      1.65 o 
  -5   9   6       29.38       30.59      1.53 o 
  -4   9   6       23.60       24.94      1.59 o 
  -3   9   6       28.07       24.63      1.44 o 
  -2   9   6       29.90       29.98      1.56 o 
  -1   9   6       11.87        9.60      1.02 o 
   0   9   6      195.14      197.35      4.36 o 
   1   9   6       64.64       67.55      2.18 o 
   2   9   6       10.91       10.14      0.86 o 
   3   9   6       44.69       46.30      2.03 o 
   4   9   6       30.44       33.28      1.69 o 
   5   9   6       19.86       23.45      2.42 o 
   6   9   6       16.89       20.39      4.62 o 
   7   9   6       22.84       25.97      2.93 o 
   8   9   6       43.80       44.10      3.27 o 
 -10  10   6        7.18        4.11      1.38 o 
  -9  10   6        0.30        0.71      1.22 o 
  -8  10   6      130.25      123.97      3.87 o 
  -7  10   6       35.65       36.45      2.05 o 
  -6  10   6      113.47      113.65      3.25 o 
  -5  10   6       63.50       62.28      2.75 o 
  -4  10   6       48.14       46.87      2.68 o 
  -3  10   6      134.43      126.18      3.20 o 
  -2  10   6      118.33      120.71      3.22 o 
  -1  10   6       50.77       50.41      1.98 o 
   0  10   6      229.57      226.70      4.90 o 
   1  10   6      117.91      117.09      3.22 o 
   2  10   6       14.60       15.26      1.07 o 
   3  10   6       30.44       29.26      4.87 o 
   4  10   6      190.18      206.71      5.09 o 
   5  10   6       14.22       17.32      2.85 o 
   6  10   6       19.57       17.66      2.91 o 
   7  10   6      189.09      199.41      9.14 o 
   8  10   6        2.70        6.05      2.11 o 
 -10  11   6        1.81        3.60      1.64 o 
  -9  11   6       11.62       10.59      1.76 o 
  -8  11   6       42.49       44.09      2.95 o 
  -7  11   6       14.91       15.83      1.54 o 
  -6  11   6       24.52       19.31      1.48 o 
  -5  11   6      112.11      102.23      3.44 o 
  -4  11   6       33.16       31.45      2.28 o 
  -3  11   6      113.56      106.23      4.08 o 
  -2  11   6       33.39       32.33      1.63 o 
  -1  11   6       77.69       71.34      2.42 o 
   0  11   6      120.48      110.63      3.09 o 
   1  11   6      130.77      125.52      3.31 o 
   2  11   6       36.89       34.95      1.62 o 
   3  11   6      105.99      103.66      3.41 o 
   4  11   6        6.76        8.74      0.88 o 
   5  11   6       77.50       69.85      4.88 o 
   6  11   6        8.84        6.31      2.14 o 
   7  11   6       44.46       51.53      4.54 o 
  -9  12   6       14.04       17.72      2.17 o 
  -8  12   6       10.57       11.45      1.81 o 
  -7  12   6       28.96       29.82      2.07 o 
  -6  12   6       80.13       83.54      2.78 o 
  -5  12   6       59.63       54.97      2.24 o 
  -4  12   6        5.55        5.55      1.31 o 
  -3  12   6        2.91        1.26      2.20 o 
  -2  12   6       18.81       15.74      1.74 o 
  -1  12   6       41.33       41.63      2.00 o 
   0  12   6      105.24      110.22      3.15 o 
   1  12   6       42.30       42.92      2.01 o 
   2  12   6       24.11       27.41      2.84 o 
   3  12   6      110.02      117.54      3.02 o 
   4  12   6       24.81       24.07      3.62 o 
   5  12   6        1.38        1.17      1.63 o 
   6  12   6       21.13       21.72      3.03 o 
   7  12   6       34.61       38.24      3.88 o 
  -8  13   6        6.09        7.63      1.93 o 
  -7  13   6       92.32       90.27      3.43 o 
  -6  13   6       86.38       86.21      3.07 o 
  -5  13   6       30.80       33.79      1.87 o 
  -4  13   6      119.86      124.26      4.88 o 
  -3  13   6        6.98        7.66      2.81 o 
  -2  13   6        2.34        2.14      1.07 o 
  -1  13   6        2.28        0.80      0.83 o 
   0  13   6       96.95       98.55      2.97 o 
   1  13   6       67.54       63.82      2.34 o 
   2  13   6        3.65        3.27      0.77 o 
   3  13   6       15.77       16.50      1.17 o 
   4  13   6        3.87        4.35      0.79 o 
   5  13   6       45.00       37.20      3.61 o 
   6  13   6       19.73       19.79      2.90 o 
  -7  14   6       59.75       63.90      3.68 o 
  -6  14   6        6.18        7.25      1.10 o 
  -5  14   6       56.31       59.14      4.30 o 
  -4  14   6       68.63       74.26      3.80 o 
  -3  14   6       21.14       20.95      2.15 o 
  -2  14   6        0.71        1.08      1.31 o 
  -1  14   6      123.94      135.39      4.89 o 
   0  14   6       28.55       31.03      2.68 o 
   1  14   6        6.98        6.97      1.08 o 
   2  14   6        5.79        6.70      1.07 o 
   3  14   6       28.48       30.44      1.55 o 
   4  14   6       52.72       50.29      3.53 o 
   5  14   6       20.86       18.42      2.76 o 
  -6  15   6       11.20       13.26      1.63 o 
  -5  15   6        7.61       11.13      5.05 o 
  -4  15   6       75.90       84.39      9.42 o 
  -3  15   6       58.21       58.02      5.09 o 
  -2  15   6       32.65       31.73      2.52 o 
  -1  15   6       51.96       58.63      3.16 o 
   0  15   6       71.56       71.27      5.08 o 
   1  15   6       11.65       10.84      1.50 o 
   2  15   6        2.76        2.34      0.78 o 
   3  15   6        4.61        4.70      0.84 o 
   4  15   6        6.92        7.87      1.00 o 
  -5  16   6       64.20       73.50      4.02 o 
  -4  16   6       38.34       40.15      5.05 o 
  -3  16   6       14.46       20.35      6.90 o 
  -2  16   6       64.11       57.51      3.27 o 
  -1  16   6       21.74       21.35      2.11 o 
   0  16   6       32.65       35.01      3.26 o 
   1  16   6       13.04       13.22      2.12 o 
   2  16   6        9.15        9.78      1.35 o 
  -1  17   6       20.22       14.46      2.76 o 
 -12   1   7       16.18       24.82      2.99 o 
 -11   1   7       17.85       25.92      2.99 o 
 -10   1   7       85.67       90.02      5.17 o 
  -9   1   7       12.07       12.28      1.41 o 
  -8   1   7      101.12       98.27      2.74 o 
  -7   1   7        2.49        3.59      0.83 o 
  -6   1   7      437.24      439.15      6.05 o 
  -5   1   7      676.26      685.68      8.05 o 
  -4   1   7      326.29      320.97      4.03 o 
  -3   1   7       35.51       34.11      1.29 o 
  -2   1   7       41.92       44.32      1.13 o 
  -1   1   7      125.45      120.35      2.38 o 
   0   1   7       70.08       71.90      1.96 o 
   1   1   7       44.77       44.84      1.50 o 
   2   1   7      506.74      490.55      8.39 o 
   3   1   7      213.85      205.54      5.54 o 
   4   1   7       18.57       17.05      1.58 o 
   5   1   7       86.90       79.42      3.05 o 
   6   1   7       79.19       76.90      4.71 o 
   7   1   7       54.05       49.52      2.51 o 
   8   1   7       10.95       10.78      1.39 o 
   9   1   7       30.29       26.74      3.06 o 
 -12   2   7       40.35       42.01      3.83 o 
 -11   2   7       22.77       22.38      2.88 o 
 -10   2   7       13.50       11.02      2.16 o 
  -9   2   7       51.48       54.84      3.60 o 
  -8   2   7        3.46        3.65      0.84 o 
  -7   2   7       66.57       64.95      2.23 o 
  -6   2   7      119.96      121.99      2.45 o 
  -5   2   7      111.45      112.08      2.14 o 
  -4   2   7       55.24       52.43      1.36 o 
  -3   2   7       40.59       39.53      1.00 o 
  -2   2   7      126.03      137.35      2.20 o 
  -1   2   7        2.99        1.89      0.40 o 
   0   2   7       49.58       50.76      1.45 o 
   1   2   7      150.71      153.28      3.18 o 
   2   2   7      339.74      335.96      6.08 o 
   3   2   7       57.82       56.73      2.76 o 
   4   2   7       42.49       43.92      3.92 o 
   5   2   7       43.66       42.92      2.15 o 
   6   2   7      155.98      150.71      4.63 o 
   7   2   7       25.77       27.65      2.10 o 
   8   2   7       10.61        8.62      1.26 o 
   9   2   7        2.96        3.20      0.99 o 
 -12   3   7       31.09       38.15      3.66 o 
 -11   3   7        4.43        9.07      2.14 o 
 -10   3   7       40.91       39.69      2.27 o 
  -9   3   7       62.86       65.27      2.96 o 
  -8   3   7       31.48       32.34      2.12 o 
  -7   3   7       22.41       23.71      1.53 o 
  -6   3   7       23.47       23.68      1.10 o 
  -5   3   7       40.32       40.18      1.62 o 
  -4   3   7        5.82        6.05      0.55 o 
  -3   3   7       56.35       62.40      1.30 o 
  -2   3   7      145.39      141.47      2.39 o 
  -1   3   7      132.23      145.54      2.76 o 
   0   3   7        7.84        8.60      0.67 o 
   1   3   7       15.78       16.74      0.96 o 
   2   3   7      150.56      139.91      3.68 o 
   3   3   7      111.24      108.51      4.17 o 
   4   3   7        2.60        2.36      0.67 o 
   5   3   7       45.59       45.60      3.07 o 
   6   3   7       81.71       83.44      3.16 o 
   7   3   7       19.03       17.89      1.53 o 
   8   3   7       42.94       39.04      2.21 o 
   9   3   7       33.84       33.76      2.32 o 
 -12   4   7      109.94      111.80      6.43 o 
 -11   4   7       47.90       43.95      3.81 o 
 -10   4   7       18.67       17.99      3.24 o 
  -9   4   7       24.10       23.33      4.29 o 
  -8   4   7       42.87       38.05      2.31 o 
  -7   4   7       34.94       32.08      1.58 o 
  -6   4   7      140.10      135.84      3.03 o 
  -5   4   7       20.35       19.83      0.93 o 
  -4   4   7       45.94       47.14      1.24 o 
  -3   4   7       91.40       84.80      1.57 o 
  -2   4   7      169.47      156.56      2.47 o 
  -1   4   7       94.26       89.24      2.06 o 
   0   4   7       79.44       81.32      2.26 o 
   1   4   7      263.22      271.03      4.99 o 
   2   4   7      192.04      177.83      5.07 o 
   3   4   7       77.85       75.33      2.88 o 
   4   4   7        3.11        3.76      0.78 o 
   5   4   7        1.89        1.73      0.65 o 
   6   4   7       31.85       33.54      1.90 o 
   7   4   7       44.16       45.43      2.49 o 
   8   4   7       33.55       30.46      3.69 o 
   9   4   7       74.67       74.95      2.98 o 
 -11   5   7        0.73       -0.58      1.42 o 
 -10   5   7       46.39       49.04      2.67 o 
  -9   5   7       64.48       63.55      4.34 o 
  -8   5   7       18.44       17.34      3.23 o 
  -7   5   7        4.81        5.34      1.43 o 
  -6   5   7       28.87       26.89      1.49 o 
  -5   5   7       42.53       42.25      1.63 o 
  -4   5   7       19.72       20.13      1.52 o 
  -3   5   7       30.30       30.52      2.25 o 
  -2   5   7      167.89      155.80      3.12 o 
  -1   5   7      133.41      139.40      2.51 o 
   0   5   7      137.35      136.30      3.15 o 
   1   5   7       18.40       17.97      1.27 o 
   2   5   7      252.75      242.63      5.49 o 
   3   5   7       67.23       65.30      4.73 o 
   4   5   7        3.60        3.71      0.74 o 
   5   5   7       18.57       17.68      2.85 o 
   6   5   7       73.08       74.48      2.79 o 
   7   5   7       48.63       54.85      2.31 o 
   8   5   7       11.36       14.91      2.81 o 
   9   5   7      141.02      157.57      8.52 o 
 -11   6   7       10.96       14.19      2.54 o 
 -10   6   7       48.96       49.13      3.50 o 
  -9   6   7        7.08        7.01      1.47 o 
  -8   6   7       20.61       22.36      2.45 o 
  -7   6   7       40.28       36.91      2.36 o 
  -6   6   7      121.71      118.13      2.77 o 
  -5   6   7      268.93      273.67      4.50 o 
  -4   6   7       40.14       42.93      1.48 o 
  -3   6   7      123.53      115.12      3.15 o 
  -2   6   7       37.25       32.89      1.76 o 
  -1   6   7       16.89       17.21      1.04 o 
   0   6   7       22.46       22.03      1.04 o 
   1   6   7       66.98       60.95      2.21 o 
   2   6   7       81.32       74.25      2.44 o 
   3   6   7      222.58      206.38      4.65 o 
   4   6   7       34.20       31.12      1.86 o 
   5   6   7       32.70       32.16      1.70 o 
   6   6   7        3.66        2.93      0.63 o 
   7   6   7        9.65        9.29      2.34 o 
   8   6   7       54.31       57.18      4.99 o 
 -11   7   7       13.69       11.57      2.45 o 
 -10   7   7       13.61       13.48      1.72 o 
  -9   7   7       39.10       37.19      2.52 o 
  -8   7   7       18.05       16.76      1.83 o 
  -7   7   7       73.09       74.92      3.34 o 
  -6   7   7       22.58       22.46      1.61 o 
  -5   7   7       71.98       72.11      2.23 o 
  -4   7   7        6.47        8.66      0.91 o 
  -3   7   7       14.35       11.78      1.14 o 
  -2   7   7       80.37       81.94      3.45 o 
  -1   7   7       10.70       10.64      0.90 o 
   0   7   7       28.63       28.65      1.38 o 
   1   7   7        3.05        2.95      0.71 o 
   2   7   7       45.97       45.70      1.91 o 
   3   7   7      274.63      276.14      5.80 o 
   4   7   7      221.19      224.73      4.93 o 
   5   7   7       97.85      104.08      3.20 o 
   6   7   7       25.22       29.67      3.76 o 
   7   7   7       25.98       21.35      3.37 o 
   8   7   7       50.45       47.94      4.74 o 
 -11   8   7       62.56       63.45      5.57 o 
 -10   8   7       67.65       68.06      3.31 o 
  -9   8   7      129.41      127.75      4.66 o 
  -8   8   7       22.54       20.14      1.96 o 
  -7   8   7       43.23       44.54      2.65 o 
  -6   8   7       48.93       51.89      2.32 o 
  -5   8   7       43.41       42.95      2.94 o 
  -4   8   7       15.71       15.52      1.27 o 
  -3   8   7       31.28       32.26      2.21 o 
  -2   8   7      263.65      255.09      5.43 o 
  -1   8   7      363.13      354.17      6.88 o 
   0   8   7       33.22       37.19      1.64 o 
   1   8   7        5.12        4.27      0.95 o 
   2   8   7       81.85       81.40      3.05 o 
   3   8   7        2.38        2.28      0.72 o 
   4   8   7        2.32        1.95      1.68 o 
   5   8   7       24.23       27.93      3.26 o 
   6   8   7       76.34       74.27      3.84 o 
   7   8   7       67.78       76.88      5.94 o 
   8   8   7       35.69       29.29      4.17 o 
 -10   9   7      100.08      104.85      3.65 o 
  -9   9   7      134.15      127.78      4.03 o 
  -8   9   7       27.43       28.24      2.29 o 
  -7   9   7       39.76       33.48      2.41 o 
  -6   9   7       24.44       27.97      2.57 o 
  -5   9   7       32.84       31.34      1.87 o 
  -4   9   7       41.53       41.48      2.85 o 
  -3   9   7       77.39       75.74      2.55 o 
  -2   9   7      171.58      171.55      4.17 o 
  -1   9   7      270.48      265.52      6.91 o 
   0   9   7        1.14       -0.01      1.04 o 
   1   9   7      134.95      136.55      4.25 o 
   2   9   7       33.03       32.72      1.95 o 
   3   9   7        6.68        5.61      0.98 o 
   4   9   7       57.24       61.63      2.31 o 
   5   9   7       79.70       83.81      4.05 o 
   6   9   7      239.47      252.93      7.91 o 
   7   9   7      219.62      225.66      7.55 o 
 -10  10   7      184.43      187.13      5.78 o 
  -9  10   7       36.77       37.56      2.93 o 
  -8  10   7        8.55        8.15      1.95 o 
  -7  10   7       26.34       28.13      2.34 o 
  -6  10   7       63.21       68.21      2.81 o 
  -5  10   7        6.32        5.82      1.40 o 
  -4  10   7       18.54       19.19      4.16 o 
  -3  10   7       10.70       11.14      1.43 o 
  -2  10   7      247.83      238.78      5.29 o 
  -1  10   7      206.07      205.43      4.74 o 
   0  10   7       53.78       49.33      2.01 o 
   1  10   7       56.69       62.38      2.16 o 
   2  10   7        1.87        1.77      0.80 o 
   3  10   7        4.39        5.77      2.76 o 
   4  10   7       15.83       18.24      1.22 o 
   5  10   7       13.51       11.80      2.55 o 
   6  10   7       12.42       12.46      2.83 o 
   7  10   7      239.10      249.85     10.93 o 
  -9  11   7       53.32       47.26      2.51 o 
  -8  11   7       11.63       13.44      1.82 o 
  -7  11   7       12.85       13.55      1.82 o 
  -6  11   7       10.60       10.51      1.41 o 
  -5  11   7       32.26       28.92      2.36 o 
  -4  11   7       15.73       15.55      1.82 o 
  -3  11   7       14.99       13.37      1.65 o 
  -2  11   7       50.07       49.78      2.13 o 
  -1  11   7       48.96       48.65      2.09 o 
   0  11   7      140.36      146.66      3.79 o 
   1  11   7      152.31      150.90      3.75 o 
   2  11   7        6.21        5.42      1.07 o 
   3  11   7        7.18        6.40      1.39 o 
   4  11   7       34.45       35.01      3.58 o 
   5  11   7       18.07       13.28      2.69 o 
   6  11   7        5.13        2.40      2.05 o 
  -8  12   7       22.76       23.53      2.24 o 
  -7  12   7       43.60       39.85      2.74 o 
  -6  12   7       13.71       15.54      2.90 o 
  -5  12   7       19.10       17.01      2.45 o 
  -4  12   7        2.51        2.28      1.06 o 
  -3  12   7       36.57       36.64      2.51 o 
  -2  12   7       13.94       14.03      1.26 o 
  -1  12   7        1.19        3.01      0.87 o 
   0  12   7       76.77       75.88      2.62 o 
   1  12   7       57.81       57.52      2.20 o 
   2  12   7        8.43        6.96      1.17 o 
   3  12   7      111.76      122.85      6.29 o 
   4  12   7        8.05        8.26      2.29 o 
   5  12   7       20.86       25.91      3.30 o 
  -7  13   7       15.62       20.30      2.12 o 
  -6  13   7       84.66       88.11      3.41 o 
  -5  13   7       72.90       69.61      5.39 o 
  -4  13   7       84.00       89.36      4.34 o 
  -3  13   7       64.27       66.29      3.41 o 
  -2  13   7       39.57       38.45      2.52 o 
  -1  13   7       97.40       97.13      8.79 o 
   0  13   7       23.58       23.49      2.06 o 
   1  13   7       24.25       24.19      1.54 o 
   2  13   7       43.02       39.03      4.05 o 
   3  13   7       57.92       60.09      4.45 o 
   4  13   7       23.55       29.17      3.41 o 
   5  13   7       16.42       17.99      2.73 o 
  -6  14   7       10.98       13.17      1.66 o 
  -5  14   7       44.24       46.38      4.23 o 
  -4  14   7       80.58       88.07      7.44 o 
  -3  14   7       25.74       28.14      2.37 o 
  -2  14   7        3.23        3.81      1.28 o 
  -1  14   7        4.48        6.20      1.35 o 
   0  14   7        7.59        8.22      1.34 o 
   1  14   7       69.62       69.92      2.50 o 
   2  14   7       14.63       15.97      1.61 o 
   3  14   7       53.76       52.17      2.46 o 
  -5  15   7        8.66        7.11      5.25 o 
  -4  15   7       93.44       94.88      4.37 o 
  -3  15   7       33.85       43.47      3.18 o 
  -2  15   7        5.59        7.31      1.38 o 
  -1  15   7        6.03        7.35      1.43 o 
   0  15   7       39.57       37.93      2.95 o 
   1  15   7       24.12       23.67      3.31 o 
   2  15   7        7.14        5.06      1.20 o 
  -2  16   7        0.46        0.70      1.32 o 
  -1  16   7       39.05       32.01      3.68 o 
  -9   0   8      227.69      245.63      8.60 o 
  -8   0   8      132.41      135.45      6.07 o 
  -7   0   8      266.53      248.27      9.19 o 
  -6   0   8      396.39      387.58     12.91 o 
  -5   0   8       57.45       56.92      2.83 o 
  -4   0   8       16.82       17.59      1.38 o 
  -3   0   8       23.32       21.26      1.84 o 
  -2   0   8       76.90       82.91      3.37 o 
  -1   0   8       35.87       35.19      3.03 o 
   0   0   8       91.89       96.93      5.17 o 
   1   0   8     1284.11     1258.23     35.41 o 
   2   0   8     1078.69     1099.39     31.28 o 
   3   0   8      200.61      199.69      8.08 o 
   4   0   8       27.76       29.39      2.75 o 
   5   0   8       19.55       15.28      2.12 o 
   6   0   8       94.59       95.27      5.20 o 
   7   0   8       44.42       45.40      3.59 o 
   8   0   8       41.38       36.99      3.35 o 
 -11   1   8       12.36       11.54      2.18 o 
 -10   1   8        8.83       13.34      2.16 o 
  -9   1   8        9.04       11.13      1.15 o 
  -8   1   8       16.62       14.84      1.31 o 
  -7   1   8      132.74      128.46      3.40 o 
  -6   1   8      171.11      172.57      4.05 o 
  -5   1   8      147.10      139.83      3.74 o 
  -4   1   8       95.71       97.62      2.39 o 
  -3   1   8       54.33       56.03      1.98 o 
  -2   1   8       12.57       12.78      1.05 o 
  -1   1   8        9.49       11.70      1.14 o 
   0   1   8       10.07        9.97      1.27 o 
   1   1   8      197.02      181.46      5.39 o 
   2   1   8      105.36      108.77      3.85 o 
   3   1   8      145.74      129.12      4.85 o 
   4   1   8        9.11        7.94      1.18 o 
   5   1   8       28.86       25.72      2.56 o 
   6   1   8       57.89       54.61      2.70 o 
   7   1   8       13.99       13.70      1.53 o 
   8   1   8       17.45       15.54      2.37 o 
 -11   2   8        7.18        9.45      2.15 o 
 -10   2   8       41.68       39.29      2.26 o 
  -9   2   8       17.15       20.22      1.81 o 
  -8   2   8        2.90        2.85      0.89 o 
  -7   2   8       59.22       57.67      2.20 o 
  -6   2   8      177.23      167.78      4.00 o 
  -5   2   8       30.65       31.39      1.32 o 
  -4   2   8       41.28       40.50      1.81 o 
  -3   2   8       71.42       72.13      2.25 o 
  -2   2   8       95.32       97.78      3.07 o 
  -1   2   8       65.44       63.65      2.36 o 
   0   2   8       33.64       32.49      2.49 o 
   1   2   8      182.70      167.51      5.12 o 
   2   2   8      117.92      116.44      4.02 o 
   3   2   8       54.26       50.20      4.20 o 
   4   2   8       15.78       13.31      1.42 o 
   5   2   8       11.25       10.10      1.28 o 
   6   2   8       20.40       21.53      1.76 o 
   7   2   8       54.65       53.69      2.73 o 
   8   2   8        1.28        0.03      0.71 o 
 -11   3   8       44.43       46.64      3.83 o 
 -10   3   8       51.71       50.63      2.65 o 
  -9   3   8       15.14       14.90      2.51 o 
  -8   3   8        1.37        1.81      0.85 o 
  -7   3   8        4.97        5.22      0.97 o 
  -6   3   8       61.35       60.82      2.26 o 
  -5   3   8      350.79      344.50      6.75 o 
  -4   3   8      120.92      122.32      2.87 o 
  -3   3   8       62.04       59.77      1.82 o 
  -2   3   8      125.17      119.53      3.48 o 
  -1   3   8      117.86      119.74      3.43 o 
   0   3   8       21.88       23.58      1.57 o 
   1   3   8       41.03       38.38      3.80 o 
   2   3   8       30.61       30.43      2.28 o 
   3   3   8       46.14       44.02      3.80 o 
   4   3   8      118.83      114.51      4.08 o 
   5   3   8       25.15       26.65      2.08 o 
   6   3   8       43.75       49.99      2.52 o 
   7   3   8       30.44       34.25      2.15 o 
   8   3   8       87.70       95.94      3.72 o 
 -11   4   8       30.84       31.74      3.21 o 
 -10   4   8       32.57       32.38      2.26 o 
  -9   4   8       26.14       27.52      2.11 o 
  -8   4   8        6.06        4.48      1.22 o 
  -7   4   8       14.23       14.78      1.28 o 
  -6   4   8      117.20      118.11      3.26 o 
  -5   4   8       38.37       40.19      2.50 o 
  -4   4   8        1.98        2.03      0.76 o 
  -3   4   8      174.81      169.84      3.97 o 
  -2   4   8      145.74      143.22      3.91 o 
  -1   4   8       39.13       41.15      1.68 o 
   0   4   8       24.84       26.98      1.68 o 
   1   4   8       27.22       25.90      1.55 o 
   2   4   8       54.56       48.89      5.95 o 
   3   4   8        1.83        0.72      0.63 o 
   4   4   8       11.85       11.59      1.31 o 
   5   4   8       45.48       48.41      3.25 o 
   6   4   8      110.40      113.43     13.61 o 
   7   4   8       19.95       21.08      1.65 o 
   8   4   8        3.53        3.84      0.93 o 
 -11   5   8       22.76       24.26      3.08 o 
 -10   5   8       15.49       15.49      1.77 o 
  -9   5   8        4.79        4.32      1.57 o 
  -8   5   8       20.23       20.69      1.93 o 
  -7   5   8        0.14        0.50      0.77 o 
  -6   5   8        5.61        7.16      1.06 o 
  -5   5   8       29.09       27.37      2.30 o 
  -4   5   8       28.92       32.40      1.50 o 
  -3   5   8       54.80       51.71      2.04 o 
  -2   5   8       19.24       17.84      1.19 o 
  -1   5   8       26.86       27.37      3.48 o 
   0   5   8      104.96      114.82      3.35 o 
   1   5   8       26.40       24.92      1.95 o 
   2   5   8       23.02       26.40      2.02 o 
   3   5   8       33.60       33.94      2.81 o 
   4   5   8       21.41       19.63      1.58 o 
   5   5   8       19.29       18.29      1.51 o 
   6   5   8       16.77       14.63      1.37 o 
   7   5   8        3.10        3.51      0.84 o 
   8   5   8       18.50       15.48      3.00 o 
 -10   6   8       14.22       13.32      1.69 o 
  -9   6   8       11.77       12.24      2.28 o 
  -8   6   8       23.89       24.15      5.36 o 
  -7   6   8       33.92       38.90      2.53 o 
  -6   6   8      133.37      139.03      3.24 o 
  -5   6   8       21.99       21.38      1.43 o 
  -4   6   8       31.34       30.18      1.69 o 
  -3   6   8       33.60       32.00      1.68 o 
  -2   6   8       26.24       24.84      1.57 o 
  -1   6   8        4.32        0.54      3.73 o 
   0   6   8       55.74       56.45      2.30 o 
   1   6   8        1.11        0.64      0.78 o 
   2   6   8       38.30       35.09      1.79 o 
   3   6   8       20.90       21.26      1.65 o 
   4   6   8       56.84       62.82      5.17 o 
   5   6   8       44.08       44.48      2.18 o 
   6   6   8       12.90       13.95      2.07 o 
   7   6   8       13.79       13.66      2.92 o 
 -10   7   8        3.26        3.38      1.29 o 
  -9   7   8       12.48        7.66      1.52 o 
  -8   7   8        3.01        1.61      2.80 o 
  -7   7   8       15.77       18.05      1.88 o 
  -6   7   8        0.80        1.38      0.69 o 
  -5   7   8       10.08       10.84      1.08 o 
  -4   7   8       53.36       52.03      3.40 o 
  -3   7   8      176.83      174.50      4.41 o 
  -2   7   8      149.38      151.78      4.18 o 
  -1   7   8       77.47       73.32      2.32 o 
   0   7   8        0.71       -0.14      0.63 o 
   1   7   8      115.27      111.76      3.39 o 
   2   7   8       10.15        8.66      1.07 o 
   3   7   8       18.00       17.39      2.75 o 
   4   7   8        1.70        1.55      0.64 o 
   5   7   8      108.58      113.00      3.64 o 
   6   7   8       56.22       67.29      5.48 o 
   7   7   8       33.35       28.00      3.81 o 
 -10   8   8       94.10       99.23      4.09 o 
  -9   8   8       76.95       77.86      3.63 o 
  -8   8   8       37.59       37.53      4.45 o 
  -7   8   8      121.15      123.55      4.61 o 
  -6   8   8        2.26        3.28      1.01 o 
  -5   8   8       60.60       64.67      2.13 o 
  -4   8   8       46.46       51.26      2.21 o 
  -3   8   8       73.90       75.67      2.69 o 
  -2   8   8      111.55      104.18      4.24 o 
  -1   8   8       87.82       85.40      2.65 o 
   0   8   8       51.65       56.34      5.62 o 
   1   8   8       45.83       42.62      2.39 o 
   2   8   8       10.44       10.74      1.32 o 
   3   8   8       70.79       73.99      2.62 o 
   4   8   8       38.94       40.80      2.35 o 
   5   8   8       42.51       39.88      3.61 o 
   6   8   8      109.50      114.74      7.52 o 
   7   8   8        4.37        5.19      2.16 o 
  -9   9   8        5.41        6.96      1.42 o 
  -8   9   8        2.84        1.94      1.21 o 
  -7   9   8       22.14       24.38      3.58 o 
  -6   9   8       26.29       26.18      2.81 o 
  -5   9   8        0.80        0.57      0.82 o 
  -4   9   8       16.63       16.71      1.66 o 
  -3   9   8       90.28       89.13      2.95 o 
  -2   9   8       35.20       34.06      1.79 o 
  -1   9   8        1.00        0.99      0.76 o 
   0   9   8       53.95       55.05      2.79 o 
   1   9   8        4.48        3.58      1.08 o 
   2   9   8       32.04       28.57      1.95 o 
   3   9   8        2.05        1.21      2.01 o 
   4   9   8        0.16       -0.53      1.01 o 
   5   9   8       18.76       21.70      3.11 o 
   6   9   8       40.22       44.18      3.32 o 
  -9  10   8       13.01       11.96      4.27 o 
  -8  10   8        3.71        5.39      1.44 o 
  -7  10   8       80.69       87.22      6.23 o 
  -6  10   8        7.93        9.05      1.35 o 
  -5  10   8       23.37       21.75      2.10 o 
  -4  10   8       98.74      102.24      3.09 o 
  -3  10   8       82.41       84.47      2.86 o 
  -2  10   8      100.28      101.42      3.14 o 
  -1  10   8        7.67        8.71      1.09 o 
   0  10   8       56.48       61.91      4.24 o 
   1  10   8       15.31       14.00      1.58 o 
   2  10   8       46.98       49.37      2.55 o 
   3  10   8       47.50       45.60      2.93 o 
   4  10   8       14.34       14.51      2.82 o 
   5  10   8       42.35       47.95      4.48 o 
  -8  11   8        0.24        1.89      2.18 o 
  -7  11   8       37.95       40.07      2.77 o 
  -6  11   8        2.46        3.10      1.05 o 
  -5  11   8       37.28       38.00      2.68 o 
  -4  11   8       39.29       46.99      7.20 o 
  -3  11   8       59.57       65.57      3.11 o 
  -2  11   8       11.87       10.83      1.26 o 
  -1  11   8        9.36        9.55      1.34 o 
   0  11   8       10.90       10.39      1.12 o 
   1  11   8      166.52      169.58      5.28 o 
   2  11   8       35.61       38.62      2.25 o 
   3  11   8       55.85       54.53      2.67 o 
   4  11   8        5.74        5.43      2.12 o 
   5  11   8       64.84       69.53      5.20 o 
  -7  12   8       30.08       29.83      2.49 o 
  -6  12   8       10.41       12.38      1.54 o 
  -5  12   8        4.57        4.81      1.32 o 
  -4  12   8      185.66      178.80      6.06 o 
  -3  12   8      108.55      108.24      4.37 o 
  -2  12   8       26.25       27.96      1.83 o 
  -1  12   8        5.23        5.21      1.01 o 
   0  12   8        2.67        2.64      0.82 o 
   1  12   8       47.69       45.90      2.94 o 
   2  12   8       15.58       15.97      1.58 o 
   3  12   8       21.52       22.04      1.65 o 
   4  12   8        6.55        7.47      2.23 o 
  -6  13   8       14.70       18.83      1.78 o 
  -5  13   8        8.67       10.13      1.70 o 
  -4  13   8       86.05       97.42      4.31 o 
  -3  13   8        4.46        5.70      1.52 o 
  -2  13   8       17.57       16.64      2.49 o 
  -1  13   8        5.56        4.81      0.98 o 
   0  13   8       82.49       76.42      4.09 o 
   1  13   8       37.39       36.99      5.45 o 
   2  13   8       27.83       27.15      2.00 o 
   3  13   8        8.45        8.13      1.26 o 
  -5  14   8        3.98        7.55      2.43 o 
  -4  14   8       26.41       30.89      2.45 o 
  -3  14   8      113.20      112.59      5.93 o 
  -2  14   8       77.28       83.47      8.34 o 
  -1  14   8       36.82       38.22      2.51 o 
   0  14   8       50.62       50.57      2.88 o 
   1  14   8      112.21      119.13      4.29 o 
  -9   1   9       51.28       57.59      2.77 o 
  -8   1   9        6.73        4.70      2.48 o 
  -7   1   9       66.63       60.64      4.21 o 
  -6   1   9       36.70       44.48      3.51 o 
  -5   1   9       70.77       71.00      3.28 o 
  -4   1   9       41.19       40.70      2.13 o 
  -3   1   9       16.53       14.13      1.22 o 
  -2   1   9      237.85      234.88      5.57 o 
  -1   1   9       21.58       16.76      1.78 o 
   0   1   9        3.36        4.21      1.08 o 
   1   1   9      236.20      233.78      7.72 o 
   2   1   9      153.11      146.03      4.92 o 
   3   1   9       12.22       10.84      1.44 o 
   4   1   9       42.41       41.91      2.48 o 
   5   1   9       17.13       17.60      1.74 o 
   6   1   9       17.68       18.79      1.81 o 
   7   1   9       11.65       13.22      1.63 o 
 -10   2   9       27.76       30.51      2.13 o 
  -9   2   9       23.14       27.73      2.12 o 
  -8   2   9       35.63       34.47      1.86 o 
  -7   2   9       55.50       53.50      2.20 o 
  -6   2   9      103.23      103.55      3.96 o 
  -5   2   9       93.60       90.83      3.14 o 
  -4   2   9       19.79       21.55      1.67 o 
  -3   2   9       90.54       90.36      2.70 o 
  -2   2   9       18.44       16.96      1.44 o 
  -1   2   9       34.94       32.49      1.92 o 
   0   2   9       41.20       37.22      2.36 o 
   1   2   9       87.89       91.59      4.62 o 
   2   2   9      337.78      335.38     10.18 o 
   3   2   9       18.55       17.84      1.70 o 
   4   2   9       90.71       90.06      3.67 o 
   5   2   9        9.02        5.55      1.14 o 
   6   2   9       28.13       28.95      2.61 o 
   7   2   9        7.92        8.31      2.93 o 
 -10   3   9        5.34        6.59      1.24 o 
  -9   3   9        5.07        5.75      2.52 o 
  -8   3   9       18.98       20.03      1.49 o 
  -7   3   9       30.29       32.48      1.79 o 
  -6   3   9       39.30       41.90      1.99 o 
  -5   3   9       48.98       53.46      1.92 o 
  -4   3   9       76.74       71.21      3.31 o 
  -3   3   9       65.86       72.39      6.61 o 
  -2   3   9       27.05       26.56      2.07 o 
  -1   3   9       67.85       66.63      2.60 o 
   0   3   9       16.76       18.01      1.46 o 
   1   3   9       59.06       59.86      3.00 o 
   2   3   9       14.48       12.52      1.54 o 
   3   3   9       20.14       19.78      1.79 o 
   4   3   9      121.96      122.29      4.40 o 
   5   3   9       49.07       46.50      2.62 o 
   6   3   9       16.55       15.66      1.64 o 
   7   3   9        7.29        6.61      1.25 o 
 -10   4   9       20.55       21.63      1.93 o 
  -9   4   9       39.65       42.44      2.58 o 
  -8   4   9       40.87       39.95      2.52 o 
  -7   4   9       30.09       30.33      1.76 o 
  -6   4   9       15.81       16.31      1.39 o 
  -5   4   9      141.55      138.18      3.62 o 
  -4   4   9      155.17      160.27      3.51 o 
  -3   4   9       73.26       69.62      3.36 o 
  -2   4   9       16.34       17.33      1.80 o 
  -1   4   9       23.58       21.80      1.60 o 
   0   4   9       19.03       19.74      1.92 o 
   1   4   9       22.38       24.52      1.95 o 
   2   4   9        8.80        6.77      1.20 o 
   3   4   9       51.71       51.31      2.71 o 
   4   4   9       35.24       39.37      2.37 o 
   5   4   9       14.01       13.96      1.51 o 
   6   4   9       46.13       49.39      2.61 o 
 -10   5   9       12.12        9.78      1.49 o 
  -9   5   9       27.75       31.61      2.28 o 
  -8   5   9       47.69       53.49      2.91 o 
  -7   5   9      235.45      238.40      5.28 o 
  -6   5   9       99.02      108.27      3.25 o 
  -5   5   9       31.35       36.13      1.69 o 
  -4   5   9       48.03       48.40      2.08 o 
  -3   5   9       23.78       25.39      2.18 o 
  -2   5   9       12.08       12.37      1.64 o 
  -1   5   9       67.97       68.19      3.68 o 
   0   5   9       45.24       41.90      2.43 o 
   1   5   9      172.05      163.19      4.42 o 
   2   5   9       37.72       32.11      2.20 o 
   3   5   9       12.69       14.46      1.58 o 
   4   5   9       50.16       54.80      2.75 o 
   5   5   9        1.63        1.46      0.95 o 
   6   5   9       45.81       45.85      2.89 o 
 -10   6   9       75.99       82.75      4.66 o 
  -9   6   9        0.77        1.86      1.09 o 
  -8   6   9        1.43        1.31      1.01 o 
  -7   6   9       28.27       31.63      2.62 o 
  -6   6   9       15.28       13.92      1.37 o 
  -5   6   9        6.84        6.35      0.95 o 
  -4   6   9       23.65       22.65      1.57 o 
  -3   6   9       11.54       10.72      1.10 o 
  -2   6   9        5.90        5.63      1.82 o 
  -1   6   9       15.27       14.15      1.68 o 
   0   6   9        8.63        7.79      1.39 o 
   1   6   9       73.99       72.95      3.06 o 
   2   6   9       60.55       57.80      2.46 o 
   3   6   9       57.32       59.58      4.27 o 
   4   6   9       13.98       14.53      1.53 o 
   5   6   9       42.28       43.44      2.35 o 
   6   6   9       23.28       26.07      1.74 o 
  -9   7   9       28.72       31.50      2.29 o 
  -8   7   9       22.23       21.05      1.98 o 
  -7   7   9       15.63       13.83      4.93 o 
  -6   7   9       24.35       26.63      1.53 o 
  -5   7   9       27.64       31.13      2.13 o 
  -4   7   9       12.43       13.25      1.33 o 
  -3   7   9       60.55       61.84      2.63 o 
  -2   7   9       24.89       22.49      2.14 o 
  -1   7   9       96.84       98.49      3.96 o 
   0   7   9      100.69      104.79      4.70 o 
   1   7   9       13.58       13.06      2.96 o 
   2   7   9       29.86       32.31      2.09 o 
   3   7   9       10.81       10.60      1.27 o 
   4   7   9       33.99       33.42      3.37 o 
   5   7   9        7.21        6.54      1.33 o 
   6   7   9       24.06       22.43      3.68 o 
  -9   8   9        7.53        6.80      3.60 o 
  -8   8   9        5.36        8.34      1.45 o 
  -7   8   9       61.95       65.23      3.34 o 
  -6   8   9        8.52        8.68      1.30 o 
  -5   8   9        8.90        8.53      1.18 o 
  -4   8   9       69.16       65.04      2.55 o 
  -3   8   9      149.22      154.83      4.55 o 
  -2   8   9       89.39       90.23      3.72 o 
  -1   8   9        0.58        0.15      0.88 o 
   0   8   9        0.41        1.03      0.94 o 
   1   8   9      117.90      116.92      4.32 o 
   2   8   9       28.98       28.17      2.05 o 
   3   8   9       29.65       32.36      2.09 o 
   4   8   9       58.99       58.17      2.33 o 
   5   8   9       55.34       58.43      3.66 o 
  -8   9   9       16.22       17.02      1.85 o 
  -7   9   9       18.24       21.82      2.14 o 
  -6   9   9       15.78       15.70      1.60 o 
  -5   9   9       16.37       19.20      2.01 o 
  -4   9   9      134.03      140.44      3.92 o 
  -3   9   9      284.03      299.59      6.49 o 
  -2   9   9       63.01       69.13      2.53 o 
  -1   9   9       43.63       44.77      2.68 o 
   0   9   9       29.04       30.74      2.24 o 
   1   9   9        7.59        8.86      1.42 o 
   2   9   9        6.93        5.40      1.77 o 
   3   9   9       72.87       70.39      3.01 o 
   4   9   9       73.48       72.22      7.15 o 
  -7  10   9        2.32        6.91      1.42 o 
  -6  10   9       10.63       10.15      1.39 o 
  -5  10   9       15.24       15.69      2.24 o 
  -4  10   9      192.82      199.95      4.88 o 
  -3  10   9       21.56       18.67      1.52 o 
  -2  10   9       63.84       64.93      3.22 o 
  -1  10   9       29.23       31.14      2.39 o 
   0  10   9       12.34       12.30      1.82 o 
   1  10   9        1.17        0.11      0.84 o 
   2  10   9       15.99       12.17      3.23 o 
   3  10   9       11.80       10.86      1.37 o 
   4  10   9      105.85      110.17      3.54 o 
  -6  11   9       17.01       19.08      2.72 o 
  -5  11   9        8.62       10.27      1.64 o 
  -4  11   9      158.91      167.18      5.78 o 
  -3  11   9       49.21       47.67      2.21 o 
  -2  11   9       24.14       24.32      1.75 o 
  -1  11   9        0.07       -0.07      0.86 o 
   0  11   9        0.05        0.13      0.84 o 
   1  11   9       10.83       10.35      1.76 o 
   2  11   9       36.29       37.25      2.56 o 
   3  11   9       58.84       59.55      2.72 o 
  -5  12   9       15.54       18.99      2.09 o 
  -4  12   9       52.30       57.66      4.72 o 
  -3  12   9       26.07       29.94      3.33 o 
  -2  12   9        1.92        1.59      0.84 o 
  -1  12   9       19.70       18.22      1.91 o 
   0  12   9       10.47        8.68      2.27 o 
   1  12   9       27.80       27.48      3.29 o 
   2  12   9        9.51        9.59      1.38 o 
  -4  13   9       27.42       27.07      3.82 o 
  -3  13   9       39.54       39.01      2.65 o 
  -2  13   9        2.07        4.48      2.89 o 
  -1  13   9        0.44       -0.44      1.22 o 
   0  13   9       42.06       43.35      2.67 o 
  -9   0  10       59.26       60.49      4.19 o 
  -8   0  10      137.26      132.67      6.54 o 
  -7   0  10        0.28        2.64      1.99 o 
  -6   0  10       40.63       42.25      4.00 o 
  -5   0  10       63.56       61.91      4.62 o 
  -4   0  10       31.26       35.01      2.72 o 
  -3   0  10       91.68       86.62      4.00 o 
  -2   0  10      135.57      122.68      6.95 o 
  -1   0  10       74.97       72.39      5.11 o 
   0   0  10      302.41      294.32     11.83 o 
   1   0  10       90.50       87.12      5.50 o 
   2   0  10       87.83       91.48      5.60 o 
   3   0  10        5.63        7.02      1.91 o 
   4   0  10       20.46       19.67      2.76 o 
   5   0  10       20.49       20.94      2.81 o 
  -9   1  10       26.40       28.91      2.17 o 
  -8   1  10      161.60      163.46      8.38 o 
  -7   1  10       77.26       77.56      3.57 o 
  -6   1  10       13.50       12.83      1.89 o 
  -5   1  10        4.87        5.89      1.64 o 
  -4   1  10       38.64       42.94      2.37 o 
  -3   1  10       28.07       31.84      1.79 o 
  -2   1  10       11.01       11.12      1.41 o 
  -1   1  10       66.49       67.29      3.49 o 
   0   1  10      140.43      131.06      4.97 o 
   1   1  10      193.75      178.50      5.93 o 
   2   1  10       63.93       63.09      3.24 o 
   3   1  10        3.02        2.46      1.13 o 
   4   1  10       37.92       33.93      5.29 o 
   5   1  10       17.90       17.46      2.40 o 
  -9   2  10       36.93       34.31      3.41 o 
  -8   2  10       25.26       24.13      2.11 o 
  -7   2  10       54.30       52.41      2.97 o 
  -6   2  10       13.44       16.81      1.98 o 
  -5   2  10        4.24        3.55      1.53 o 
  -4   2  10       62.14       65.59      2.85 o 
  -3   2  10       14.58       15.25      1.95 o 
  -2   2  10       14.52       11.92      1.85 o 
  -1   2  10       30.84       27.65      1.92 o 
   0   2  10       38.22       39.17      2.63 o 
   1   2  10       24.76       23.32      2.13 o 
   2   2  10       70.71       71.25      3.47 o 
   3   2  10       30.65       27.26      2.21 o 
   4   2  10       17.22       13.42      1.69 o 
   5   2  10      132.43      130.87      4.81 o 
  -9   3  10       14.72       20.64      2.85 o 
  -8   3  10       22.42       21.21      2.00 o 
  -7   3  10        7.81        8.76      1.66 o 
  -6   3  10        1.75        0.62      1.36 o 
  -5   3  10       10.55       12.31      1.56 o 
  -4   3  10       29.02       27.22      2.63 o 
  -3   3  10       12.97       12.78      1.89 o 
  -2   3  10       83.12       89.39      3.32 o 
  -1   3  10       27.44       28.97      1.98 o 
   0   3  10        4.75        4.96      1.24 o 
   1   3  10       31.86       31.92      2.41 o 
   2   3  10       77.91       71.90      8.83 o 
   3   3  10       15.50       15.89      1.78 o 
   4   3  10      104.10      107.80      4.30 o 
   5   3  10        8.41        8.71      1.46 o 
  -9   4  10       14.13       16.71      1.74 o 
  -8   4  10       12.56       12.96      1.72 o 
  -7   4  10        1.50        1.88      0.94 o 
  -6   4  10       58.47       64.21      3.08 o 
  -5   4  10       68.97       66.97      2.87 o 
  -4   4  10       69.22       74.35      3.03 o 
  -3   4  10       16.18       18.57      3.25 o 
  -2   4  10        2.36        2.18      1.16 o 
  -1   4  10        7.52        7.77      1.25 o 
   0   4  10       63.36       64.63      2.77 o 
   1   4  10      148.25      150.33      5.40 o 
   2   4  10       66.54       60.41      3.20 o 
   3   4  10       38.93       36.91      2.63 o 
   4   4  10       33.95       33.51      2.36 o 
   5   4  10       21.41       23.84      4.86 o 
  -9   5  10        1.30        2.33      1.00 o 
  -8   5  10       25.07       31.99      2.28 o 
  -7   5  10       19.09       18.08      1.87 o 
  -6   5  10       30.82       33.91      1.88 o 
  -5   5  10       77.59       75.54      3.06 o 
  -4   5  10       33.69       32.07      2.59 o 
  -3   5  10       15.39       15.39      4.69 o 
  -2   5  10       41.16       40.07      3.50 o 
  -1   5  10        9.35       10.25      1.69 o 
   0   5  10       32.35       34.38      2.32 o 
   1   5  10        0.17       -0.59      0.59 o 
   2   5  10        8.99       10.50      1.58 o 
   3   5  10        2.66        2.30      0.99 o 
   4   5  10       19.71       18.34      1.85 o 
   5   5  10       30.54       31.92      5.03 o 
  -8   6  10        4.17        1.59      1.95 o 
  -7   6  10        5.51        4.41      1.25 o 
  -6   6  10       22.94       25.81      3.31 o 
  -5   6  10       99.78      106.86      2.94 o 
  -4   6  10       61.65       64.26      3.46 o 
  -3   6  10       11.49        9.23      1.65 o 
  -2   6  10        9.64        9.19      1.66 o 
  -1   6  10       28.76       22.77      2.91 o 
   0   6  10       64.02       64.66      3.34 o 
   1   6  10        4.22        3.16      0.94 o 
   2   6  10       19.50       18.84      1.65 o 
   3   6  10        6.50        5.88      1.27 o 
   4   6  10        4.95        3.61      2.75 o 
  -8   7  10       17.25       16.53      1.81 o 
  -7   7  10       22.72       27.23      2.18 o 
  -6   7  10        9.43        8.27      1.44 o 
  -5   7  10       64.16       64.18      2.57 o 
  -4   7  10       29.09       29.17      2.45 o 
  -3   7  10      122.62      118.05      5.29 o 
  -2   7  10        1.13       -0.25      1.61 o 
  -1   7  10        8.41       10.27      1.67 o 
   0   7  10        4.60        2.74      1.14 o 
   1   7  10       58.10       56.15      3.06 o 
   2   7  10        6.58        5.86      1.12 o 
   3   7  10        0.57        1.99      1.65 o 
   4   7  10       74.09       77.45      3.46 o 
  -7   8  10       13.82       16.16      1.85 o 
  -6   8  10       14.29       14.70      1.57 o 
  -5   8  10       46.45       44.34      3.09 o 
  -4   8  10      419.96      454.16      9.54 o 
  -3   8  10        6.46        7.16      2.28 o 
  -2   8  10        3.72        2.44      1.18 o 
  -1   8  10       80.13       72.12      3.57 o 
   0   8  10        0.48        0.77      0.96 o 
   1   8  10       62.83       63.90      3.24 o 
   2   8  10        3.66        1.74      0.92 o 
   3   8  10       24.18       25.56      2.02 o 
  -6   9  10        4.50        4.53      2.75 o 
  -5   9  10       11.53       13.47      1.46 o 
  -4   9  10      103.87      119.80      3.58 o 
  -3   9  10       35.99       41.48      4.14 o 
  -2   9  10        9.50       10.80      1.71 o 
  -1   9  10        6.59        4.76      1.28 o 
   0   9  10        3.43        1.95      1.11 o 
   1   9  10        3.02        2.14      1.09 o 
   2   9  10        4.10        4.02      1.11 o 
  -5  10  10       11.15       12.75      1.73 o 
  -4  10  10       36.47       42.05      3.09 o 
  -3  10  10       62.05       71.88      3.58 o 
  -2  10  10       11.97       12.22      1.77 o 
  -1  10  10       43.12       43.55      2.82 o 
   0  10  10       57.10       54.00      3.01 o 
   1  10  10        8.75        7.76      1.46 o 
  -4  11  10       30.94       32.63      2.40 o 
  -3  11  10       16.56       16.59      2.18 o 
  -2  11  10       26.17       28.85      4.79 o 
  -1  11  10       13.96       11.86      3.07 o 
   0  11  10       29.16       31.03      2.41 o 
  -8   1  11       36.94       39.13      2.60 o 
  -7   1  11        5.94        7.37      1.65 o 
  -6   1  11       88.01       95.45      4.18 o 
  -5   1  11       15.10       13.50      2.02 o 
  -4   1  11       19.70       19.72      1.87 o 
  -3   1  11       87.35       86.86      2.97 o 
  -2   1  11      101.97       95.90      3.61 o 
  -1   1  11       28.83       26.57      2.55 o 
   0   1  11       47.53       50.33      3.15 o 
   1   1  11        1.59        1.54      1.09 o 
   2   1  11       25.23       28.99      2.48 o 
   3   1  11       14.43       16.15      2.47 o 
  -8   2  11       26.66       26.75      3.23 o 
  -7   2  11        7.10        8.66      1.69 o 
  -6   2  11       24.36       26.35      2.40 o 
  -5   2  11       14.54       11.51      1.97 o 
  -4   2  11       17.33       14.66      1.73 o 
  -3   2  11        4.85        3.76      2.28 o 
  -2   2  11        1.06        0.60      0.85 o 
  -1   2  11       56.80       58.98      4.35 o 
   0   2  11       27.02       24.83      2.37 o 
   1   2  11       10.47        8.77      1.61 o 
   2   2  11       14.34       15.13      2.77 o 
   3   2  11        7.03        5.60      1.36 o 
  -7   3  11        8.87        9.95      1.70 o 
  -6   3  11       30.29       30.04      2.49 o 
  -5   3  11       13.68       12.29      3.52 o 
  -4   3  11        9.17       13.24      3.42 o 
  -3   3  11       10.78       11.31      1.92 o 
  -2   3  11        8.03        9.51      2.86 o 
  -1   3  11        1.73        1.85      0.97 o 
   0   3  11       33.03       37.00      3.43 o 
   1   3  11       38.58       30.60      2.57 o 
   2   3  11       68.75       70.75      3.66 o 
   3   3  11       30.56       26.49      2.37 o 
  -7   4  11       12.93       12.63      1.76 o 
  -6   4  11        5.65        5.42      1.61 o 
  -5   4  11       18.96       19.29      1.86 o 
  -4   4  11       17.26       18.21      4.31 o 
  -3   4  11       21.02       22.91      4.92 o 
  -2   4  11       39.02       35.16      2.75 o 
  -1   4  11        7.72        9.53      1.46 o 
   0   4  11       24.71       23.82      2.11 o 
   1   4  11       59.26       56.54      3.31 o 
   2   4  11       42.39       42.19      2.88 o 
   3   4  11       28.09       31.21      4.38 o 
  -7   5  11       40.23       44.22      2.80 o 
  -6   5  11        2.71        1.64      1.44 o 
  -5   5  11      104.28      105.99      3.79 o 
  -4   5  11       70.62       69.34      3.73 o 
  -3   5  11        7.36        8.86      1.77 o 
  -2   5  11       31.03       26.19      3.34 o 
  -1   5  11       86.69       95.71      4.34 o 
   0   5  11       94.32       94.94      3.60 o 
   1   5  11       44.04       51.49      5.07 o 
   2   5  11       68.72       69.23      3.63 o 
  -6   6  11       27.47       27.43      2.38 o 
  -5   6  11       16.50       16.14      1.80 o 
  -4   6  11      119.86      117.39      4.91 o 
  -3   6  11       81.09       85.29      4.12 o 
  -2   6  11        1.31        1.44      1.90 o 
  -1   6  11       24.57       23.85      2.34 o 
   0   6  11       11.74       12.69      3.57 o 
   1   6  11       27.49       24.33      3.34 o 
   2   6  11       96.33      102.67      3.70 o 
  -5   7  11      107.67      108.56      5.46 o 
  -4   7  11       29.35       31.12      2.66 o 
  -3   7  11       37.93       36.03      5.14 o 
  -2   7  11        5.18        5.02      1.43 o 
  -1   7  11       11.66       10.19      1.79 o 
   0   7  11       31.47       31.98      2.57 o 
   1   7  11       26.50       23.55      2.21 o 
  -5   8  11      120.18      120.73      7.90 o 
  -4   8  11       80.85       80.67      5.36 o 
  -3   8  11        5.05        6.86      2.22 o 
  -2   8  11        0.94       -0.85      0.85 o 
  -1   8  11        2.19        1.17      1.06 o 
   0   8  11        7.98        7.84      2.58 o 
  -5   0  12       11.10       11.12      2.86 o 
  -4   0  12       11.44        9.33      2.73 o 
  -3   0  12        7.17        8.68      1.85 o 
  -2   0  12       23.72       22.27      3.59 o 
  -1   0  12      103.31      103.58      6.89 o 
   0   0  12        8.63        7.82      2.34 o 
  -5   1  12       10.62       11.40      1.97 o 
  -4   1  12        3.61        5.17      1.72 o 
  -3   1  12        8.60       10.72      2.66 o 
  -2   1  12      130.88      126.68      4.44 o 
  -1   1  12      149.49      163.02      8.91 o 
   0   1  12        3.81        2.25      1.15 o 
  -5   2  12       17.45       19.38      3.36 o 
  -4   2  12       15.48       16.50      1.86 o 
  -3   2  12        5.43        4.88      1.60 o 
  -2   2  12        5.75        5.49      2.04 o 
  -1   2  12       37.98       35.79      3.03 o 
   0   2  12        6.25        9.10      1.75 o 
  -4   3  12        4.94        2.06      1.29 o 
  -3   3  12        3.88        2.65      1.48 o 
  -2   3  12       35.81       29.09      2.73 o 
  -1   3  12        0.43       -1.13      2.09 o 
   0   3  12        3.86        2.27      1.23 o 
  -4   4  12       14.17       15.76      2.21 o 
  -3   4  12       88.29       93.21      4.56 o 
  -2   4  12       37.80       36.22      2.92 o 
  -1   4  12       15.06       16.88      2.57 o 
                                                 
